# Supplementary material for: Genomic investigation of the emergence of vanD vancomycin-resistant Enterococcus faecium
Source: Access Microbiol. 2023 Dec 4;5(12):000712.v3. doi: 10.1099/acmi.0.000712.v3 (PMC10765050; doi:10.1099/acmi.0.000712.v3)
Supplement: Supplementary material 1 [file acmi-5-712.v3-s001.xlsx]

## Sheet: Overview
	Genomic investigation of de novo emergence of vanD vancomycin resistant Enterococcus faecium
	Sarah L Baines, Romain Guérillot, Susan Ballard, Paul D R Johnson, Timothy P Stinear, Sally Roberts, Benjamin P Howden
	Supplementary Materials
	Figure S1	Pulse-field gel electrophoresis profiles of AUS2001 (VSEfm) and AUS2002 (VREfm)
	Table S1	List of all isolates used in this study
	Table S2	Putative coding sequences identified within the Integrative Conjugative Element of AUS2002
	Table S3	Cross-mapping of AUS2001 (VSEfm) and AUS2002 (VREfm) genomes
	Table S4	Orthologue clustering for comparison of AUS2001 (VSEfm) and AUS2002 (VREfm) - chromosome
	Table S5	Orthologue clustering for comparison of AUS2001 (VSEfm) and AUS2002 (VREfm) - plasmid 1
	Table S6	Orthologue clustering for comparison of AUS2001 (VSEfm) and AUS2002 (VREfm) - plasmid 2
	Table S7	Orthologue clustering for comparison of AUS2001 (VSEfm) and AUS2002 (VREfm) - plasmid 3
	Table S8	Orthologue clustering for comparison of AUS2001 (VSEfm) and AUS2002 (VREfm) - plasmid 4

## Sheet: Figure S1
Figure S1
Pulse-field gel electrophoresis profiles of AUS2001 (VSEfm) and AUS2002 (VREfm)
Note: performed by the public health laboratory during confirmation of the VRE genotype

## Sheet: Table S1
Table S1
List of all isolates used in this study
Note: Annotation information has been sourced from the refseq record of AUS2002 (accession: NZ_OU015350.1)
No	Isolate ID	Species	Country; City	Year	Sample Type	Reference	Assembly Accessions	Complete vanD gene identified	Length bp	vanD Subtype	Complete vanD locus identified	Length bp	Notes	Complete vanD ICE identified	Length bp	Integration Site	Direct Repeat (lysS end)	Direct Repeat (rRNA end)	Notes
1	AUS2001	Enterococcus faecium	New Zealand	2012	Blood	This study	OU015345-OU015349	No	-	-	No	-	-	No	-	-	-	-	-
2	AUS2002	Enterococcus faecium	New Zealand	2012	Hepatic Abscess	This study	OU015350-OU015354	Yes	1032	VanD4/5-like	Yes	5654	-	Yes	142573	within LysS	TTCCCGACAATGA	TTCCCGACAATGA	-
3	10/96A	Enterococcus faecium	Brazil	1996	Blood	Dalla Costa 2000 AAC; Depardieu 2003 AAC	AY082011	Yes	1032	VanD4	Yes	7546	ISEfa4 insertion	No	-	within LysS	TTCCCGACAATGA	TTCCCGACAATGA	Assembly gap
4	19-034	Enterococcus faecium	France: Lyon	2019	Blood culture	Direct submission to GenBank	GCA_025478125.1	Yes	1032	vanD1	Yes	5655	-	Yes	149142	within LysS	TTCCCAACGATGA	TTCCCAACAATGA	-
5	19-239	Enterococcus faecium	France: Marseille	2019	feces	Direct submission to GenBank	GCA_025477585.1	Yes	1032	VanD4/5-like	Yes	7253	IS1182-family insertion	Yes	148738	within LysS	TTCCCAACGATGA	TTCCCGACAATGA	-
6	19-538	Enterococcus faecium	France: Paris	2019	feces	Direct submission to GenBank	GCA_025477515.1	Yes	1032	VanD4	Yes	5654	-	Yes	168962	within LysS	TTCCCGACAATGA	TTCCCGACAATGA	-
7	20-407	Enterococcus faecium	France: Argenteuil	2020	urine	Direct submission to GenBank	GCA_025476665.1	Yes	1032	VanD4	Yes	5654	-	Yes	140559	within LysS	TTCCCGACAATGA	TTCCCAACAATGA	-
8	668	Ruthenibacterium lactatiformans	Russia; Moscow	2013	Faeces	Shkoporov 2016 IJSEM	NZ_LMUA01000008	Yes	1032	VanD5	Yes	5336	-	No	-	-	-	-	-
9	A902	Enterococcus faecium	United States; Boston	1993	Blood	Ostrowsky 1999 JID	EU999036	Yes	1032	VanD2	Yes	5706	-	No	-	-	-	-	-
10	AA620	Enterococcus faecium	Japan	2014	-	Hashimoto 2022 JAC Antimicrob Resist	LC467712	Yes	1032	vanD1	Yes	5654	-	Yes	155515	within LysS	TTCCCAACAATGA	TTCCCGACAATGA	-
11	AA622	Enterococcus faecium	Japan:Hiroshima	2014	-	Hashimoto 2022 JAC Antimicrob Resist	AP024837.1	Yes	1032	vanD1	Yes	5658	-	Yes	185420	within LysS	TTCCCGACAATGA	TTCCCGACAATGA	-
12	BM4339	Enterococcus faecium	United States; New York	1991	Urine	Casadewall 1999 JBact	AF130997	Yes	1032	vanD1	Yes	5705	-	No	-	-	-	-	-
13	BM4538	Enterococcus faecium	Australia: Adelaide	2004	Blood	Depardieu 2004 AAC	KI518263	Yes	1032	vanD1	Yes	5655	-	Yes	131364	within LysS	TTCCCAACAATGA	TTCCCGACAATGA	-
14	BM4539	Enterococcus faecalis	Australia: Adelaide	2004	Faeces	Depardieu 2004 AAC	KI518251	Yes	1032	vanD1	Yes	5662	-	Yes	131371	within LysS	TTCCCAACAATGA	TTCCCGACAATGA	-
15	BM4654	Enterococcus faecalis	Australia: Adelaide	2009	-	Direct submission to GenBank	GCA_000479065.1	Yes	1032	VanD5	Yes	5654	-	Yes	182701	within LysS	TTCCCGACAATGA	TTCCCAACAATGA	-
16	CCRI-16110	Ruminococcus gauvreauii	Canada; Montreal	2001	Faeces	Domingo 2007 AAC	EF508033	Yes	1032	vanD3	Yes	5655	-	No	-	-	-	-	-
17	DSM19829	Ruminococcus gauvreauii	-	-	-	Cheng 2022 Cell	CP102290.1	Yes	1032	vanD3	Yes	5655	-	No	-	-	-	-	-
18	E7962	Enterococcus faecium	Netherlands	2013	Rectum	Top 2018 AAC	ERR2026025; ERR2109176	Yes	1032	VanD4	Yes	5654	-	Yes	154108	within LysS	TTCCCGACAATGA	TTCCCGACAATGA	-
19	E8043	Enterococcus faecium	Netherlands	2014	Rectum	Top 2018 AAC	ERR2026026	Yes	1032	VanD4	Yes	5654	-	Yes	168932	within LysS	TTCCCGACAATGA	TTCCCGACAATGA	-
20	E8429	Enterococcus faecium	Netherlands	2013	Rectum	Top 2018 AAC	ERR2026024; ERR2109177	Yes	1032	VanD2	Yes	5656	-	No	-	within LysS	TTCCCGACAATGA	-	ICE fragment recovered
21	E9242	Enterococcus faecium	Netherlands	2016	Rectum	Top 2018 AAC	ERR2026028; ERR2109178	Yes	1032	vanD3	Yes	5655	-	No	-	unknown	-	TTCCCGACAATGA	ICE fragment recovered
22	E9354	Enterococcus faecium	Netherlands	2013	Rectum	Top 2018 AAC	ERR2026027	Yes	1032	VanD2	Yes	5656	-	No	-	within LysS	TTCCCGACAATGA	-	ICE fragment recovered
23	E9641	Enterococcus faecium	Netherlands	2017	Rectum	Top 2018 AAC	ERR2019518	Yes	1032	VanD4	Yes	5654	-	Yes	168961	within LysS	TTCCCGACAATGA	TTCCCGACAATGA	-
24	FDAARGOS_739	Enterocloster clostridioformis	United States; Virginia	-	Inflamed biopsy tissue (cecum)	BEI Resources/American Type and Culture Collection (ATCC)	CP050964	Yes	1032	VanD4/5-like	No	-	-	No	-	-	-	-	-
25	GV5	Enterococcus raffinosus	Japan	-	Faeces; nectrotic tissue (bedsore)	Tanimoto 2006 AAC	AB242319	Yes	1032	VanD4	Yes	5654	-	No	-	-	-	-	-
26	IPHb306	Enterococcus faecium	Japan; Nagoya	2017	Abscess	Terada 2019 DMID	LC458862	Yes	1032	VanD5	Yes	5654	-	No	-	-	-	-	-
27	KresVRE0001	Enterococcus faecium	Norway; Fredrikstad	2017	Screening	AL Rubaye 2021 PlosOne	MT951615.1	Yes	1032	VanD5	Yes	5654	-	Yes	125858	within LysS	unknown	unknown	DRs trimmed
28	KresVRE0002	Enterococcus faecium	Norway; Trondheim	2017	Drain liquid UVI	AL Rubaye 2021 PlosOne	MT951616.1	Yes	1032	VanD2	Yes	5656	-	Yes	119724	within LysS	unknown	unknown	DRs trimmed
29	KresVRE0003	Enterococcus casseliflavus	Norway; Trondheim	2017	Rectal screening	AL Rubaye 2021 PlosOne	MT951617.1	Yes	1032	VanD2	Yes	5656	-	Yes	112494	within LysS	unknown	unknown	DRs trimmed
30	VRE1736	Enterococcus faecium	Norway: Oslo	2017	Pig-tail catheter	AL Rubaye 2021 PlosOne	GCA_019186585.1	Yes	1032	VanD5	Yes	5654	-	Yes	125861	within LysS	TTCCCAACAATGA	TTCCCGACAATGA	-
31	VRE1737	Enterococcus faecium	Norway: Oslo	2019	Pig-tail catheter	AL Rubaye 2021 PlosOne	GCA_019186625.1	Yes	1032	VanD5	Yes	5654	-	Yes	125861	within LysS	TTCCCAACAATGA	TTCCCGACAATGA	-
32	M18-1	Lachnospiraceae bacterium	United States; Birmingham AL	-	Cecum (mouse)	Direct submission to GenBank	ASSV01000015	Yes	1032	VanD4/5-like	Yes	5656	-	No	-	-	-	-	-
33	N03-0072	Enterococcus faecium	Canada	2003	Faeces	Boyd 2004 JAC	AY489045	Yes	1032	VanD5	Yes	5655	-	No	-	-	-	-	-
34	N15-508	Enterococcus faecium	Canada	2016	Faeces	Boyd 2016 AAC	KT825491	Yes	1032	Novel	Yes	5640	-	No	-	-	-	-	-
35	N97-330 (BM4416)	Enterococcus faecium	Canada; Toronto	-	Faeces	Boyd 2000 JCM	AF175293	Yes	1032	vanD3	Yes	5654	-	No	-	-	-	-	-
36	NEF1	Enterococcus faecium	France: Nimes	2009	-	Depardieu 2009 AAC	KI518280	Yes	1032	vanD1	Yes	5655	-	Yes	149142	within LysS	TTCCCGACAATGA	TTCCCGACAATGA	-
37	JH5687; pEF-D	Enterococcus faecium	Japan; Hiroshima	2014	Faeces	Hisatsune 2022 AAC	LC659722.1	Yes	1032	vanD1	No	-	-	No	-	-	-	-	-
38	SMVRE19	Enterococcus faecium	Japan; Sapporo	2017	-	Sato 2020 JAC	GCA_015958845.1	Yes	1032	VanD5	Yes	5654	-	No	-	within LysS	TTCCCCACAATGA	-	ICE fragment recovered
39	SMVRE20	Enterococcus faecium	Japan; Sapporo	2017	Faeces	Sato 2020 JAC	AP019408	Yes	1032	VanD5	Yes	5654	-	Yes	127435	within LysS	TTCCCCACAATGA	TTCCCCACAATGA	-
40	SVR2085	Enterococcus faecalis	Japan:Fukuoka, Kitakyushu	2012	-	Direct submission to GenBank	AP026714.1	Yes	1032	VanD5	Yes	5656	-	Yes	189105	within LysS	TTCCCGACAATGA	TTCCCAACAATGA	-
41	SVR2281	Enterococcus faecalis	Japan:Fukuoka, Kitakyushu	2015	-	Direct submission to GenBank	AP026718.1	Yes	1032	VanD5	Yes	5656	-	Yes	247601	within LysS	TTCCCAACAATGA	TTCCCAACAATGA	-
42	SVR2330	Enterococcus faecalis	Japan:Fukuoka, Kitakyushu	2017	-	Direct submission to GenBank	GCA_028131645.1	Yes	1032	Novel	Yes	5639	-	No	-	-	-	-	-
43	SVR2331	Enterococcus faecalis	Japan:Fukuoka, Kitakyushu	2018	-	Direct submission to GenBank	AP026726.1	Yes	1032	VanD5	Yes	5656	-	Yes	189115	within LysS	TTCCCAACAATGA	TTCCCAACAATGA	-
40	SVR2332	Enterococcus faecalis	Japan:Fukuoka, Kitakyushu	2019	-	Direct submission to GenBank	AP026729.1	Yes	1032	VanD5	Yes	5656	-	Yes	247580	within LysS	TTCCCAACAATGA	TTCCCAACAATGA	-
41	16091634	Enterococcus faecium	Netherlands:Maastricht	2016	feces	Flipse 2019 SciRep	GCA_008123945.1	Yes	1032	VanD4	Yes	5654	-	Yes	168903	within LysS	TTCCCGACAATGA	TTCCCAACAATGA	-
42	vanD1 (d65)	Enterococcus faecium	Netherlands:Maastricht	2016	feces	Flipse 2019 SciRep	GCA_010722195.1	Yes	1032	VanD4	Yes	5654	-	Yes	168934	within LysS	TTCCCGACAATGA	TTCCCAACAATGA	-
43	vanD2 (d76)	Enterococcus faecium	Netherlands:Maastricht	2016	feces	Flipse 2019 SciRep	GCA_010722315.1	Yes	1032	VanD4	Yes	5654	-	Yes	168934	within LysS	TTCCCGACAATGA	TTCCCAACAATGA	-
44	vanD3 (d79)	Enterococcus faecium	Netherlands:Maastricht	2016	feces	Flipse 2019 SciRep	GCA_010722435.1	Yes	1032	VanD4	Yes	5654	-	Yes	168934	within LysS	TTCCCGACAATGA	TTCCCAACAATGA	-
45	vanD4 (d86)	Enterococcus faecium	Netherlands:Maastricht	2016	feces	Flipse 2019 SciRep	GCA_010722535.1	Yes	1032	VanD4	Yes	5654	-	Yes	168934	within LysS	TTCCCGACAATGA	TTCCCAACAATGA	-
38	vanD6 (d104)	Enterococcus faecium	Netherlands:Maastricht	2016	feces	Flipse 2019 SciRep	GCA_010722695.1	Yes	1032	VanD4	Yes	5654	-	Yes	168934	within LysS	TTCCCGACAATGA	TTCCCAACAATGA	-
39	vanD7 (d107)	Enterococcus faecium	Netherlands:Maastricht	2016	feces	Flipse 2019 SciRep	GCA_010722815.1	Yes	1032	VanD4	Yes	5654	-	Yes	168934	within LysS	TTCCCGACAATGA	TTCCCAACAATGA	-

## Sheet: Table S2
Table S2
Putative coding sequences identified within the Integrative Conjugative Element of AUS2002
Note: Annotation information has been sourced from the refseq record of AUS2002 (accession: NZ_OU015350.1)
Order of putative coding sequences is from 5th ribosomal RNA to lysS
No	Description	Length	Direction
1	site-specific integrase CDS	1233	forward
2	hypothetical protein CDS	171	forward
3	DUF6462 family protein CDS	210	forward
4	helix-turn-helix domain-containing protein CDS	192	forward
5	sigma-70 family RNA polymerase sigma factor CDS	411	forward
6	helix-turn-helix domain-containing protein CDS	345	forward
7	hypothetical protein CDS	363	forward
8	ParM/StbA family protein CDS	921	forward
9	DUF3854 domain-containing protein CDS	1059	forward
10	DUF4313 domain-containing protein CDS	378	forward
11	hypothetical protein CDS	759	forward
12	hypothetical protein CDS	462	forward
13	ATP-dependent RecD-like DNA helicase CDS	2172	forward
14	hypothetical protein CDS	525	forward
15	YqaJ viral recombinase family protein CDS	1038	forward
16	hypothetical protein CDS	1143	forward
17	serine hydrolase CDS	984	forward
18	nucleotidyl transferase AbiEii/AbiGii toxin family protein CDS	840	forward
19	type IV toxin-antitoxin system AbiEi family antitoxin domain-containing protein CDS	621	forward
20	hypothetical protein CDS	327	forward
21	hypothetical protein CDS	933	forward
22	hypothetical protein CDS	438	forward
23	hypothetical protein CDS	342	forward
24	hypothetical protein CDS	864	forward
25	hypothetical protein CDS	258	forward
26	hypothetical protein CDS	1125	forward
27	nitric oxide reductase activation protein NorD CDS	2271	forward
28	ATP-binding protein CDS	1863	forward
29	hypothetical protein CDS	756	forward
30	hypothetical protein CDS	381	forward
31	single-stranded DNA-binding protein CDS	498	forward
32	hypothetical protein CDS	162	forward
33	hypothetical protein CDS	450	forward
34	hypothetical protein CDS	564	forward
35	zinc ribbon domain-containing protein CDS	483	forward
36	helix-turn-helix domain-containing protein CDS	258	reverse
37	ABC transporter permease CDS	2055	forward
38	ABC transporter ATP-binding protein CDS	753	forward
39	sensor histidine kinase CDS	1014	forward
40	response regulator transcription factor CDS	672	forward
41	DNA-binding protein CDS	195	forward
42	helix-turn-helix domain-containing protein CDS	>306	reverse
43	class I SAM-dependent methyltransferase CDS	834	forward
44	hypothetical protein CDS	213	forward
45	plasmid mobilization relaxosome protein MobC CDS	330	reverse
46	MerR family transcriptional regulator CDS	813	reverse
47	SAM-dependent methyltransferase CDS	477	reverse
48	GNAT family N-acetyltransferase CDS	579	reverse
49	helix-turn-helix domain-containing protein CDS	618	reverse
50	hypothetical protein CDS	393	reverse
51	tyrosine-type recombinase/integrase CDS	393	forward
52	cysteine-rich KTR domain-containing protein CDS	231	forward
53	flavodoxin domain-containing protein CDS	489	forward
54	TetR/AcrR family transcriptional regulator CDS	633	forward
55	hypothetical protein CDS	441	forward
56	helix-turn-helix domain-containing protein CDS	348	reverse
57	relaxase CDS	>333	forward
58	ABC transporter permease CDS	744	forward
59	ABC transporter ATP-binding protein CDS	735	forward
60	MerR family transcriptional regulator CDS	750	forward
61	hypothetical protein CDS	666	forward
62	YkgJ family cysteine cluster protein CDS	732	forward
63	YkgJ family cysteine cluster protein CDS	681	forward
64	hypothetical protein CDS	213	forward
65	YodL domain-containing protein CDS	378	forward
66	DUF4262 domain-containing protein CDS	429	forward
67	hypothetical protein CDS	801	forward
68	hypothetical protein CDS	495	forward
69	hypothetical protein CDS	573	forward
70	hypothetical protein CDS	210	forward
71	ligA CDS	1971	forward
72	hypothetical protein CDS	183	forward
73	hypothetical protein CDS	549	forward
74	N-6 DNA methylase CDS	711	forward
75	hypothetical protein CDS	321	forward
76	hypothetical protein CDS	372	forward
77	DUF4368 domain-containing protein CDS	405	reverse
78	helix-turn-helix domain-containing protein CDS	339	reverse
79	sigma-70 family RNA polymerase sigma factor CDS	426	reverse
80	hypothetical protein CDS	201	reverse
81	srtB CDS	777	forward
82	cation diffusion facilitator family transporter CDS	912	forward
83	hypothetical protein CDS	699	forward
84	hypothetical protein CDS	684	forward
85	ABC transporter ATP-binding protein CDS	846	forward
86	TetR/AcrR family transcriptional regulator CDS	582	forward
87	alpha/beta hydrolase CDS	858	forward
88	hypothetical protein CDS	207	reverse
89	putative DNA binding domain-containing protein CDS	1362	reverse
90	helix-turn-helix domain-containing protein CDS	603	reverse
91	DUF4177 domain-containing protein CDS	186	forward
92	ABC-2 transporter permease CDS	648	forward
93	ABC transporter ATP-binding protein CDS	861	forward
94	GntR family transcriptional regulator CDS	378	forward
95	MATE family efflux transporter CDS	1368	forward
96	DUF2268 domain-containing putative Zn-dependent protease CDS	912	reverse
97	MerR family transcriptional regulator CDS	774	reverse
98	phosphotransferase CDS	957	forward
99	MATE family efflux transporter CDS	1362	forward
100	response regulator transcription factor CDS	444	forward
101	methyltransferase domain-containing protein CDS	717	forward
102	TetR/AcrR family transcriptional regulator CDS	642	forward
103	YafY family transcriptional regulator CDS	912	forward
104	ABC transporter permease CDS	483	forward
105	GNAT family N-acetyltransferase CDS	456	forward
106	serine hydrolase CDS	984	forward
107	cysteine-rich KTR domain-containing protein CDS	192	forward
108	alpha/beta hydrolase CDS	936	forward
109	TetR/AcrR family transcriptional regulator CDS	642	forward
110	transcriptional regulator CDS	>156	reverse
111	ABC transporter ATP-binding protein CDS	747	forward
112	FtsX-like permease family protein CDS	2235	forward
113	MFS transporter CDS	1242	forward
114	TetR/AcrR family transcriptional regulator CDS	639	forward
115	vanX CDS	609	forward
116	vanD CDS	1032	forward
117	vanH-D CDS	972	forward
118	vanY-D CDS	1068	forward
119	VanD-type vancomycin resistance histidine kinaseVanS CDS	1146	forward
120	vanR CDS	699	forward
121	response regulator transcription factor CDS	444	forward
122	AraC family transcriptional regulator CDS	816	forward
123	DUF4304 domain-containing protein CDS	726	forward
124	DUF3781 domain-containing protein CDS	258	forward
125	mgtE CDS	1386	forward
126	MFS transporter CDS	1161	forward
127	PEP-utilizing enzyme CDS	2568	forward
128	TetR/AcrR family transcriptional regulator CDS	612	forward
129	DUF3781 domain-containing protein CDS	150	forward
130	DUF1697 domain-containing protein CDS	549	forward
131	hypothetical protein CDS	492	forward
132	hypothetical protein CDS	624	forward
133	DUF3795 domain-containing protein CDS	351	forward
134	hypothetical protein CDS	606	forward
135	GNAT family N-acetyltransferase CDS	456	forward
136	DUF3795 domain-containing protein CDS	411	forward
137	hypothetical protein CDS	465	forward
138	MBL fold metallo-hydrolase CDS	762	forward
139	DUF3795 domain-containing protein CDS	549	forward
140	HAD hydrolase-like protein CDS	669	forward
141	sugar O-acetyltransferase CDS	606	forward
142	DUF3788 domain-containing protein CDS	423	forward
143	pyridoxamine 5'-phosphate oxidase family protein CDS	435	forward
144	hypothetical protein CDS	369	forward
145	DUF3788 domain-containing protein CDS	414	forward
146	TIGR04076 family protein CDS	348	forward
147	SLOG family protein CDS	516	forward
148	helix-turn-helix domain-containing protein CDS	315	reverse
149	lepB CDS	399	forward
150	sigma-70 family RNA polymerase sigma factor CDS	555	forward
151	DUF3268 family zinc-finger domain-containing protein CDS	474	forward
152	hypothetical protein CDS	555	forward
153	SpaA isopeptide-forming pilin-related protein CDS	4533	forward
154	hypothetical protein CDS	747	forward
155	hypothetical protein CDS	414	forward
156	S1 RNA-binding domain-containing protein CDS	1413	forward
157	type IV secretory system conjugative DNA transfer family protein CDS	1863	forward
158	hypothetical protein CDS	1155	forward
159	hypothetical protein CDS	177	forward
160	DUF6100 family protein CDS	672	forward
161	DUF5697 family protein CDS	552	forward
162	ATP-binding protein CDS	2547	forward
163	hypothetical protein CDS	423	forward
164	NlpC/P60 family protein CDS	2022	forward
165	hypothetical protein CDS	2091	forward
166	hypothetical protein CDS	360	forward
167	hypothetical protein CDS	633	forward
168	hypothetical protein CDS	1074	forward
169	DUF5348 domain-containing protein CDS	213	forward
170	DUF6462 family protein CDS	>144	forward
171	DUF6462 family protein CDS	273	forward

## Sheet: Table S3
Table S3
Cross-mapping of AUS2001 (VSEfm) and AUS2002 (VREfm) genomes
Mapping and variant calling performed with snippy v4.6.0 (https://github.com/tseemann/snippy)
A Confirmed mutations are those identified in both mapped alignments (i.e., AUS2001 reads against AUS2002 genome and vice versa) and not self-alignments (i.e., AUS2001 reads against AUS2001 genome and vice versa)
B Unconfirmed mutations are those identified in only in one mapped alignments (i.e., AUS2001 read against AUS2002 genome)
Reference	Position (in ref)	Variant type	Reference allele	Alternative allele	Evidence	Notes
AUS2002_Chromosome	23397	insertion	T	TA	TA:25 T:0	Uncomfirmed B
AUS2002_Chromosome	24663	insertion	T	TA	TA:31 T:0	Uncomfirmed B
AUS2002_Chromosome	82844	insertion	A	AT	AT:16 A:0	Uncomfirmed B
AUS2002_Chromosome	115790	deletion	AT	A	A:32 AT:0	Comfirmed A
AUS2002_Chromosome	121061	insertion	T	TA	TA:17 T:0	Uncomfirmed B
AUS2002_Chromosome	166432	insertion	A	AT	AT:26 A:0	Uncomfirmed B
AUS2002_Chromosome	176329	insertion	C	CT	CT:27 C:0	Uncomfirmed B
AUS2002_Chromosome	428073	insertion	G	GA	GA:17 G:0	Uncomfirmed B
AUS2002_Chromosome	454428	insertion	G	GA	GA:22 G:0	Uncomfirmed B
AUS2002_Chromosome	455634	insertion	T	TA	TA:15 T:0	Uncomfirmed B
AUS2002_Chromosome	468633	insertion	G	GA	GA:27 G:0	Uncomfirmed B
AUS2002_Chromosome	535576	insertion	C	CT	CT:18 C:0	Uncomfirmed B
AUS2002_Chromosome	540542	insertion	T	TA	TA:18 T:0	Uncomfirmed B
AUS2002_Chromosome	542422	insertion	A	AT	AT:30 A:0	Uncomfirmed B
AUS2002_Chromosome	543799	insertion	T	TA	TA:21 T:0	Uncomfirmed B
AUS2002_Chromosome	550933	insertion	C	CA	CA:17 C:0	Uncomfirmed B
AUS2002_Chromosome	555683	insertion	C	CT	CT:29 C:0	Uncomfirmed B
AUS2002_Chromosome	564029	insertion	A	AT	AT:35 A:0	Uncomfirmed B
AUS2002_Chromosome	583150	insertion	G	GA	GA:51 G:0	Uncomfirmed B
AUS2002_Chromosome	583216	insertion	G	GT	GT:50 G:0	Uncomfirmed B
AUS2002_Chromosome	598998	insertion	C	CA	CA:34 C:0	Uncomfirmed B
AUS2002_Chromosome	619348	insertion	C	CT	CT:10 C:0	Uncomfirmed B
AUS2002_Chromosome	672478	insertion	C	CG	CG:27 C:0	Uncomfirmed B
AUS2002_Chromosome	848340	insertion	G	GA	GA:30 G:0	Uncomfirmed B
AUS2002_Chromosome	850459	insertion	C	CG	CG:25 C:0	Uncomfirmed B
AUS2002_Chromosome	854003	insertion	C	CA	CA:13 C:0	Uncomfirmed B
AUS2002_Chromosome	901157	insertion	C	CA	CA:13 C:0	Uncomfirmed B
AUS2002_Chromosome	910787	insertion	G	GA	GA:21 G:0	Uncomfirmed B
AUS2002_Chromosome	910829	insertion	A	AT	AT:33 A:0	Uncomfirmed B
AUS2002_Chromosome	960209	insertion	T	TA	TA:23 T:0	Uncomfirmed B
AUS2002_Chromosome	1003085	insertion	C	CT	CT:30 C:0	Uncomfirmed B
AUS2002_Chromosome	1009621	insertion	T	TA	TA:35 T:0	Uncomfirmed B
AUS2002_Chromosome	1011576	insertion	G	GA	GA:10 G:0	Uncomfirmed B
AUS2002_Chromosome	1049160	insertion	G	GA	GA:9 G:0	Uncomfirmed B
AUS2002_Chromosome	1064312	insertion	C	CA	CA:30 C:0	Uncomfirmed B
AUS2002_Chromosome	1100925	insertion	G	GT	GT:30 G:0	Uncomfirmed B
AUS2002_Chromosome	1207399	insertion	T	TA	TA:24 T:0	Uncomfirmed B
AUS2002_Chromosome	1354469	insertion	A	AT	AT:25 A:0	Uncomfirmed B
AUS2002_Chromosome	1419091	insertion	T	TA	TA:24 T:0	Uncomfirmed B
AUS2002_Chromosome	1435969	insertion	C	CA	CA:45 C:1	Uncomfirmed B
AUS2002_Chromosome	1465358	insertion	C	CT	CT:19 C:0	Uncomfirmed B
AUS2002_Chromosome	1496122	insertion	G	GT	GT:17 G:0	Uncomfirmed B
AUS2002_Chromosome	1498428	insertion	A	AT	AT:16 A:0	Uncomfirmed B
AUS2002_Chromosome	1499214	insertion	C	CA	CA:16 C:0	Uncomfirmed B
AUS2002_Chromosome	1570507	insertion	A	AT	AT:52 A:0	Uncomfirmed B
AUS2002_Chromosome	1574391	insertion	G	GA	GA:46 G:0	Uncomfirmed B
AUS2002_Chromosome	1718509	insertion	C	CT	CT:10 C:0	Uncomfirmed B
AUS2002_Chromosome	1722755	insertion	A	AT	AT:20 A:0	Uncomfirmed B
AUS2002_Chromosome	1751714	insertion	A	AT	AT:56 A:0	Uncomfirmed B
AUS2002_Chromosome	1761100	insertion	C	CA	CA:18 C:0	Uncomfirmed B
AUS2002_Chromosome	1762809	insertion	T	TA	TA:23 T:0	Uncomfirmed B
AUS2002_Chromosome	1798147	insertion	T	TA	TA:28 T:0	Uncomfirmed B
AUS2002_Chromosome	1841382	insertion	C	CT	CT:13 C:0	Uncomfirmed B
AUS2002_Chromosome	1852742	insertion	T	TA	TA:12 T:0	Uncomfirmed B
AUS2002_Chromosome	1853654	insertion	A	AT	AT:13 A:0	Uncomfirmed B
AUS2002_Chromosome	1894420	insertion	T	TA	TA:19 T:0	Uncomfirmed B
AUS2002_Chromosome	1902100	insertion	C	CT	CT:18 C:0	Uncomfirmed B
AUS2002_Chromosome	1919293	insertion	T	TC	TC:25 T:0	Uncomfirmed B
AUS2002_Chromosome	1968787	insertion	A	AT	AT:19 A:0	Uncomfirmed B
AUS2002_Chromosome	2142267	single nucleotide polymorphism	G	C	C:12 G:0	Uncomfirmed B
AUS2002_Chromosome	2198394	insertion	A	AT	AT:12 A:0	Uncomfirmed B
AUS2002_Chromosome	2218999	insertion	T	TA	TA:19 T:0	Uncomfirmed B
AUS2002_Chromosome	2219023	insertion	T	TA	TA:20 T:0	Uncomfirmed B
AUS2002_Chromosome	2223179	insertion	C	CA	CA:23 C:0	Uncomfirmed B
AUS2002_Chromosome	2243097	insertion	G	GA	GA:21 G:0	Uncomfirmed B
AUS2002_Chromosome	2245481	single nucleotide polymorphism	A	C	C:57 A:0	Comfirmed A
AUS2002_Chromosome	2521630	insertion	A	AT	AT:34 A:0	Uncomfirmed B
AUS2002_Chromosome	2536195	insertion	A	AT	AT:31 A:0	Uncomfirmed B
AUS2002_Chromosome	2564835	insertion	T	TC	TC:32 T:0	Uncomfirmed B
AUS2002_Chromosome	2762836	insertion	A	AT	AT:16 A:0	Uncomfirmed B
AUS2002_Chromosome	2814505	insertion	C	CA	CA:11 C:0	Uncomfirmed B
AUS2002_Chromosome	2814551	insertion	T	TA	TA:12 T:0	Uncomfirmed B
AUS2002_Chromosome	2835989	insertion	C	CA	CA:13 C:0	Uncomfirmed B
AUS2002_Chromosome	2890469	insertion	C	CG	CG:11 C:0	Uncomfirmed B
AUS2002_Chromosome	2895468	insertion	T	TA	TA:20 T:0	Uncomfirmed B
AUS2002_Chromosome	2895577	insertion	T	TA	TA:25 T:0	Uncomfirmed B
AUS2002_Chromosome	2895783	insertion	T	TC	TC:15 T:0	Uncomfirmed B
AUS2002_Chromosome	2896909	insertion	A	AT	AT:37 A:0	Uncomfirmed B
AUS2002_Plasmid01	52253	insertion	T	TA	TA:9 T:0	Uncomfirmed B
AUS2002_Plasmid01	62378	insertion	C	CT	CT:10 C:0	Uncomfirmed B
AUS2002_Plasmid01	117262	insertion	A	AT	AT:9 A:0	Uncomfirmed B
AUS2002_Plasmid01	120091	insertion	A	AT	AT:17 A:0	Uncomfirmed B

## Sheet: Table S4
Table S4
Orthologue clustering for comparison of AUS2001 (VSEfm) and AUS2002 (VREfm) - chromosome
orthologue clustering performed with roary v3.13.0 (DOI: 10.1093/bioinformatics/btv421; https://sanger-pathogens.github.io/Roary/)
nucleotide thershold of 99% used for defining clusters
							AUS2001	AUS2002
Gene	Non-unique Gene name	Annotation	No. isolates	No. sequences	Min group size (bp)	Max group size (bp)	NZ_OU015345.gbk	CHM_NZ_OU015350.gb
pth		aminoacyl-tRNA hydrolase	2	2	560	560	K3836_RS12570	K3T69_RS13430
K3T69_RS13435		L-lactate dehydrogenase	2	2	974	974	K3836_RS12575	K3T69_RS13435
K3836_RS12580		L,D-transpeptidase family protein	2	2	1400	1400	K3836_RS12580	K3T69_RS13440
K3T69_RS01265		membrane protein	2	2	1637	1637	K3836_RS01255	K3T69_RS01265
K3T69_RS13445		YebC/PmpR family DNA-binding transcriptional regulator	2	2	722	722	K3836_RS12585	K3T69_RS13445
K3836_RS12590		VanZ family protein	2	2	506	506	K3836_RS12590	K3T69_RS13450
K3836_RS12595		M3 family oligoendopeptidase	2	2	1799	1850	K3836_RS12595	K3T69_RS13455
K3836_RS12600		NlpC/P60 family protein	2	2	1574	1574	K3836_RS12600	K3T69_RS13465
mreD		rod shape-determining protein MreD	2	2	509	509	K3836_RS12605	K3T69_RS13470
mreC		rod shape-determining protein MreC	2	2	854	854	K3836_RS12610	K3T69_RS13475
K3T69_RS13480		thiamine diphosphokinase	2	2	638	638	K3836_RS12615	K3T69_RS13480
rpe		ribulose-phosphate 3-epimerase	2	2	650	650	K3836_RS12620	K3T69_RS13485
rsgA		ribosome small subunit-dependent GTPase A	2	2	899	899	K3836_RS12625	K3T69_RS13490
pknB		Stk1 family PASTA domain-containing Ser/Thr kinase	2	2	2069	2069	K3836_RS12630	K3T69_RS13495
K3836_RS01260		membrane protein	2	2	1688	1688	K3836_RS01260	K3T69_RS01270
K3T69_RS13500		Stp1/IreP family PP2C-type Ser/Thr phosphatase	2	2	740	740	K3836_RS12635	K3T69_RS13500
rsmB		16S rRNA (cytosine(967)-C(5))-methyltransferase RsmB	2	2	1358	1358	K3836_RS12640	K3T69_RS13505
fmt		methionyl-tRNA formyltransferase	2	2	938	938	K3836_RS12645	K3T69_RS13510
def		peptide deformylase	2	2	491	491	K3836_RS12650	K3T69_RS13515
priA		primosomal protein N'	2	2	2408	2408	K3836_RS12655	K3T69_RS13520
rpoZ		DNA-directed RNA polymerase subunit omega	2	2	305	305	K3836_RS12660	K3T69_RS13525
gmk		guanylate kinase	2	2	614	614	K3836_RS12665	K3T69_RS13530
K3836_RS12670		hypothetical protein	2	2	284	284	K3836_RS12670	K3T69_RS13535
K3836_RS12675		YicC/YloC family endoribonuclease	2	2	890	890	K3836_RS12675	K3T69_RS13540
K3836_RS12680		YdbC family protein	2	2	218	218	K3836_RS12680	K3T69_RS13545
K3836_RS01265		6-pyruvoyl-tetrahydropterin synthase-related protein	2	2	1634	1634	K3836_RS01265	K3T69_RS01275
K3T69_RS13550		patatin-like phospholipase family protein	2	2	1700	1700	K3836_RS12685	K3T69_RS13550
K3836_RS12690		hypothetical protein	2	2	773	773	K3836_RS12690	K3T69_RS13555
thiT		energy-coupled thiamine transporter ThiT	2	2	569	569	K3836_RS12695	K3T69_RS13560
K3836_RS12700		ribose-phosphate diphosphokinase	2	2	971	971	K3836_RS12700	K3T69_RS13565
glmU		bifunctional UDP-N-acetylglucosamine diphosphorylase/glucosamine-1-phosphate N-acetyltransferase GlmU	2	2	1373	1373	K3836_RS12705	K3T69_RS13570
purR		pur operon repressor	2	2	818	818	K3836_RS12710	K3T69_RS13575
K3836_RS12715		metal ABC transporter permease	2	2	824	830	K3836_RS12715	K3T69_RS13580
K3836_RS12720		metal ABC transporter ATP-binding protein	2	2	680	680	K3836_RS12720	K3T69_RS13585
K3836_RS12725		metal ABC transporter substrate-binding protein	2	2	938	938	K3836_RS12725	K3T69_RS13590
ispE		4-(cytidine 5'-diphospho)-2-C-methyl-D-erythritol kinase	2	2	851	851	K3836_RS12730	K3T69_RS13595
group_2238	msrA	peptide-methionine (S)-S-oxide reductase MsrA	2	2	833	833	K3836_RS01270	K3T69_RS01280
mprF		bifunctional lysylphosphatidylglycerol flippase/synthetase MprF	2	2	2573	2573	K3836_RS12735	K3T69_RS13600
proC		pyrroline-5-carboxylate reductase	2	2	806	806	K3836_RS12740	K3T69_RS13605
rny		ribonuclease Y	2	2	1556	1556	K3836_RS12745	K3T69_RS13610
recA		recombinase RecA	2	2	1049	1049	K3836_RS12750	K3T69_RS13615
K3T69_RS13620		competence/damage-inducible protein A	2	2	1241	1241	K3836_RS12755	K3T69_RS13620
pgsA		CDP-diacylglycerol--glycerol-3-phosphate 3-phosphatidyltransferase	2	2	578	578	K3836_RS12760	K3T69_RS13625
K3T69_RS13630		DUF4115 domain-containing protein	2	2	923	923	K3836_RS12765	K3T69_RS13630
K3836_RS12770		pitrilysin family protein	2	2	1286	1286	K3836_RS12770	K3T69_RS13635
K3T69_RS13640		pitrilysin family protein	2	2	1268	1268	K3836_RS12775	K3T69_RS13640
mscL		large conductance mechanosensitive channel protein MscL	2	2	461	461	K3836_RS12780	K3T69_RS13645
K3836_RS01275		aldo/keto reductase	2	2	989	989	K3836_RS01275	K3T69_RS01285
K3836_RS12785		GNAT family N-acetyltransferase	2	2	446	446	K3836_RS12785	K3T69_RS13650
K3T69_RS13655		Veg family protein	2	2	245	245	K3836_RS12790	K3T69_RS13655
K3836_RS12795		sigma-70 family RNA polymerase sigma factor	2	2	578	578	K3836_RS12795	K3T69_RS13660
K3T69_RS13665		NYN domain-containing protein	2	2	530	530	K3836_RS12800	K3T69_RS13665
rlmB		23S rRNA (guanosine(2251)-2'-O)-methyltransferase RlmB	2	2	860	860	K3836_RS12805	K3T69_RS13670
K3836_RS12810		Mini-ribonuclease 3	2	2	395	395	K3836_RS12810	K3T69_RS13675
cysS		cysteine--tRNA ligase	2	2	1412	1412	K3836_RS12815	K3T69_RS13680
epsC		serine O-acetyltransferase EpsC	2	2	536	536	K3836_RS12820	K3T69_RS13685
gltX		glutamate--tRNA ligase	2	2	1460	1460	K3836_RS12825	K3T69_RS13690
K3836_RS01280		FadR/GntR family transcriptional regulator	2	2	698	698	K3836_RS01280	K3T69_RS01290
K3T69_RS13695		PIN/TRAM domain-containing protein	2	2	1157	1157	K3836_RS12830	K3T69_RS13695
radA		DNA repair protein RadA	2	2	1370	1370	K3836_RS12835	K3T69_RS13700
K3T69_RS13705		dUTP diphosphatase	2	2	527	527	K3836_RS12840	K3T69_RS13705
proB		glutamate 5-kinase	2	2	806	806	K3836_RS12845	K3T69_RS13710
K3T69_RS13715		glutamate-5-semialdehyde dehydrogenase	2	2	1247	1247	K3836_RS12850	K3T69_RS13715
K3836_RS12855		hypothetical protein	2	2	344	344	K3836_RS12855	K3T69_RS13720
K3836_RS12860		hypothetical protein	2	2	326	326	K3836_RS12860	K3T69_RS13725
K3T69_RS13730		MFS transporter	2	2	1202	1202	K3836_RS12865	K3T69_RS13730
K3836_RS12870		PadR family transcriptional regulator	2	2	515	515	K3836_RS12870	K3T69_RS13735
K3T69_RS13740		DUF2798 domain-containing protein	2	2	446	446	K3836_RS12875	K3T69_RS13740
K3T69_RS01295		PTS transporter subunit EIIC	2	2	1316	1316	K3836_RS01285	K3T69_RS01295
msr(C)		ABC-F type ribosomal protection protein Msr(C)	2	2	1478	1478	K3836_RS12880	K3T69_RS13745
K3836_RS12885		nitroreductase family protein	2	2	629	629	K3836_RS12885	K3T69_RS13750
K3836_RS12890		MarR family transcriptional regulator	2	2	464	464	K3836_RS12890	K3T69_RS13755
K3836_RS12895		glycoside hydrolase family 73 protein	2	2	1268	1268	K3836_RS12895	K3T69_RS13760
K3836_RS12900		SDR family oxidoreductase	2	2	737	737	K3836_RS12900	K3T69_RS13765
K3T69_RS13770		DapH/DapD/GlmU-related protein	2	2	569	569	K3836_RS12905	K3T69_RS13770
K3836_RS12910		LysR family transcriptional regulator	2	2	872	872	K3836_RS12910	K3T69_RS13775
K3T69_RS13780		PRD domain-containing protein	2	2	872	872	K3836_RS12915	K3T69_RS13780
nagE		N-acetylglucosamine-specific PTS transporter subunit IIBC	2	2	1958	1958	K3836_RS12920	K3T69_RS13785
K3836_RS12925		SDR family oxidoreductase	2	2	851	851	K3836_RS12925	K3T69_RS13790
K3836_RS01290		glycoside hydrolase family 1 protein	2	2	1415	1415	K3836_RS01290	K3T69_RS01300
K3T69_RS13795		Rrf2 family transcriptional regulator	2	2	467	467	K3836_RS12930	K3T69_RS13795
K3T69_RS13800		GyrI-like domain-containing protein	2	2	482	482	K3836_RS12935	K3T69_RS13800
K3T69_RS13805		AraC family transcriptional regulator	2	2	863	863	K3836_RS12940	K3T69_RS13805
K3836_RS00130		hypothetical protein	2	2	338	338	K3836_RS00130	K3T69_RS00130
K3T69_RS13810		hypothetical protein	2	2	875	875	K3836_RS12945	K3T69_RS13810
K3836_RS12955		PTS sugar transporter subunit IIC	2	2	1331	1331	K3836_RS12955	K3T69_RS13820
K3836_RS12960		GntR family transcriptional regulator	2	2	713	713	K3836_RS12960	K3T69_RS13825
K3T69_RS13830		glycoside hydrolase family 1 protein	2	2	1424	1424	K3836_RS12965	K3T69_RS13830
K3836_RS12970		AzlC family ABC transporter permease	2	2	707	707	K3836_RS12970	K3T69_RS13835
K3T69_RS13840		AzlD domain-containing protein	2	2	323	323	K3836_RS12975	K3T69_RS13840
K3T69_RS13845		zinc-binding alcohol dehydrogenase family protein	2	2	1037	1037	K3836_RS12980	K3T69_RS13845
K3T69_RS01305		PTS sugar transporter subunit IIB	2	2	320	320	K3836_RS01295	K3T69_RS01305
K3T69_RS13850		tRNA-dihydrouridine synthase	2	2	983	983	K3836_RS12985	K3T69_RS13850
K3836_RS12990		ABC transporter permease	2	2	770	770	K3836_RS12990	K3T69_RS13855
K3836_RS12995		ABC transporter ATP-binding protein	2	2	935	935	K3836_RS12995	K3T69_RS13860
K3T69_RS13865		DNA mismatch repair protein MutS	2	2	1649	1649	K3836_RS13000	K3T69_RS13865
K3T69_RS13870		glycosyl hydrolase family 38	2	2	2603	2603	K3836_RS13005	K3T69_RS13870
K3836_RS13010		PTS fructose transporter subunit IIC	2	2	1049	1049	K3836_RS13010	K3T69_RS13875
K3T69_RS13880		PTS fructose transporter subunit IIB	2	2	314	314	K3836_RS13015	K3T69_RS13880
K3T69_RS13885		fructose PTS transporter subunit IIA	2	2	446	446	K3836_RS13020	K3T69_RS13885
K3836_RS13025		BglG family transcription antiterminator	2	2	1922	1922	K3836_RS13025	K3T69_RS13890
K3836_RS13030		HAMP domain-containing sensor histidine kinase	2	2	896	896	K3836_RS13030	K3T69_RS13895
K3T69_RS01310		PTS lactose/cellobiose transporter subunit IIA	2	2	317	317	K3836_RS01300	K3T69_RS01310
K3836_RS13035		response regulator transcription factor	2	2	680	680	K3836_RS13035	K3T69_RS13900
K3836_RS13040		ABC transporter permease	2	2	782	782	K3836_RS13040	K3T69_RS13905
K3836_RS13045		ATP-binding cassette domain-containing protein	2	2	917	917	K3836_RS13045	K3T69_RS13910
K3836_RS13050		hypothetical protein	2	2	254	254	K3836_RS13050	K3T69_RS13915
group_2713	fss3	fibrinogen-binding MSCRAMM adhesin Fss3	2	2	3188	3227	K3836_RS13055	K3T69_RS13920
K3836_RS13060		YdcP family protein	2	2	314	314	K3836_RS13060	K3T69_RS13925
K3836_RS13065		YdcP family protein	2	2	374	374	K3836_RS13065	K3T69_RS13930
K3T69_RS13935		hypothetical protein	2	2	335	335	K3836_RS13070	K3T69_RS13935
K3836_RS13075		FtsK/SpoIIIE domain-containing protein	2	2	1340	1340	K3836_RS13075	K3T69_RS13940
K3836_RS13080		zeta toxin family protein	2	2	674	674	K3836_RS13080	K3T69_RS13945
K3836_RS01305		PTS sugar transporter subunit IIC	2	2	1253	1253	K3836_RS01305	K3T69_RS01315
K3836_RS13085		hypothetical protein	2	2	164	164	K3836_RS13085	K3T69_RS13950
K3836_RS13095		hypothetical protein	2	2	290	290	K3836_RS13095	K3T69_RS13960
K3836_RS13115		DUF3789 domain-containing protein	2	2	137	137	K3836_RS13115	K3T69_RS13980
K3T69_RS13990		hypothetical protein	2	2	224	224	K3836_RS13125	K3T69_RS13990
K3T69_RS13995		antirestriction protein ArdA	2	2	503	503	K3836_RS13130	K3T69_RS13995
K3T69_RS14000		conjugal transfer protein	2	2	389	389	K3836_RS13135	K3T69_RS14000
K3T69_RS01320		GNAT family N-acetyltransferase	2	2	464	464	K3836_RS01310	K3T69_RS01320
K3T69_RS14005		ATP-binding protein	2	2	2447	2447	K3836_RS13140	K3T69_RS14005
K3836_RS13145		FUSC family protein	2	2	2123	2123	K3836_RS13145	K3T69_RS14010
K3836_RS13150		bifunctional lysozyme/C40 family peptidase	2	2	1004	1004	K3836_RS13150	K3T69_RS14015
K3836_RS13155		conjugal transfer protein	2	2	911	911	K3836_RS13155	K3T69_RS14020
K3836_RS13165		hypothetical protein	2	2	215	215	K3836_RS13165	K3T69_RS14030
K3T69_RS14055		hypothetical protein	2	2	632	632	K3836_RS13190	K3T69_RS14055
K3836_RS13195		peptidoglycan DD-metalloendopeptidase family protein	2	2	1451	1451	K3836_RS13195	K3T69_RS14060
K3836_RS01315		YrhK family protein	2	2	320	320	K3836_RS01315	K3T69_RS01325
K3836_RS13200		FAD-dependent oxidoreductase	2	2	1343	1343	K3836_RS13200	K3T69_RS14065
K3836_RS13205		Rib/alpha-like domain-containing protein	2	2	5927	5927	K3836_RS13205	K3T69_RS14070
K3T69_RS14075		hypothetical protein	2	2	434	434	K3836_RS13210	K3T69_RS14075
K3836_RS13215		YSIRK-targeted surface antigen transcriptional regulator	1	1	1205	1205	K3836_RS13215
K3T69_RS14085		sigma-70 family RNA polymerase sigma factor	2	2	386	386	K3836_RS13220	K3T69_RS14085
K3836_RS13225		helix-turn-helix domain-containing protein	2	2	191	191	K3836_RS13225	K3T69_RS14090
K3T69_RS14095		helix-turn-helix domain-containing protein	2	2	332	332	K3836_RS13230	K3T69_RS14095
K3836_RS13235		DDE-type integrase/transposase/recombinase	1	1	155	155	K3836_RS13235
K3836_RS13245		GTP-binding protein	2	2	1616	1616	K3836_RS13245	K3T69_RS14105
K3T69_RS01330		alcohol dehydrogenase catalytic domain-containing protein	2	2	1133	1133	K3836_RS01320	K3T69_RS01330
K3T69_RS14110		helix-turn-helix domain-containing protein	2	2	218	218	K3836_RS13250	K3T69_RS14110
K3T69_RS14115		IS30 family transposase	2	2	461	461	K3836_RS13255	K3T69_RS14115
K3836_RS13260		helix-turn-helix domain-containing protein	2	2	239	239	K3836_RS13260	K3T69_RS14120
K3836_RS13265		zinc ABC transporter substrate-binding protein AdcA	2	2	1523	1523	K3836_RS13265	K3T69_RS14125
K3836_RS13270		putative metal homeostasis protein	2	2	122	122	K3836_RS13270	K3T69_RS14130
K3T69_RS14135		GTP-binding protein	2	2	983	983	K3836_RS13275	K3T69_RS14135
rpmG		50S ribosomal protein L33	2	2	149	149	K3836_RS13280	K3T69_RS14140
K3T69_RS14145		hypothetical protein	2	2	377	377	K3836_RS13285	K3T69_RS14145
group_1575	rpmF	50S ribosomal protein L32	2	2	179	179	K3836_RS13290	K3T69_RS14150
rpsN		30S ribosomal protein S14	2	2	269	269	K3836_RS13295	K3T69_RS14155
K3T69_RS01335		hypothetical protein	2	2	173	206	K3836_RS15220	K3T69_RS01335
K3836_RS13300		ABC transporter ATP-binding protein	2	2	1766	1766	K3836_RS13300	K3T69_RS14160
K3836_RS13305		ABC transporter ATP-binding protein	2	2	1754	1754	K3836_RS13305	K3T69_RS14165
K3836_RS13310		MptD family putative ECF transporter S component	1	1	569	569	K3836_RS13310
K3836_RS13315		energy-coupling factor ABC transporter ATP-binding protein	2	2	1415	1415	K3836_RS13315	K3T69_RS14175
K3T69_RS14180		energy-coupling factor transporter transmembrane component T	2	2	668	668	K3836_RS13320	K3T69_RS14180
K3836_RS13325		TetR/AcrR family transcriptional regulator	2	2	584	584	K3836_RS13325	K3T69_RS14185
K3T69_RS14190		iron-dependent repressor	2	2	233	233	K3836_RS13330	K3T69_RS14190
K3836_RS13335		metal ABC transporter substrate-binding protein	2	2	950	950	K3836_RS13335	K3T69_RS14195
K3836_RS13340		metal ABC transporter permease	1	1	842	842	K3836_RS13340
K3836_RS13345		metal ABC transporter ATP-binding protein	1	1	719	719	K3836_RS13345
K3T69_RS01345		oleate hydratase	2	2	1694	1694	K3836_RS01330	K3T69_RS01345
K3836_RS15405		helix-turn-helix domain-containing protein	2	2	302	302	K3836_RS15405	K3T69_RS16225
K3836_RS13355		site-specific integrase	2	2	1226	1226	K3836_RS13355	K3T69_RS14215
rpsI		30S ribosomal protein S9	2	2	392	392	K3836_RS13360	K3T69_RS14220
rplM		50S ribosomal protein L13	2	2	428	428	K3836_RS13365	K3T69_RS14225
K3836_RS13370		Dps family protein	2	2	467	467	K3836_RS13370	K3T69_RS14230
K3836_RS13375		gluconokinase	2	2	1538	1538	K3836_RS13375	K3T69_RS14235
K3T69_RS14240		A24 family peptidase	2	2	686	686	K3836_RS13380	K3T69_RS14240
msrA		peptide-methionine (S)-S-oxide reductase MsrA	2	2	527	527	K3836_RS13385	K3T69_RS14245
group_2655	pgmB	beta-phosphoglucomutase	2	2	677	677	K3836_RS13390	K3T69_RS14250
K3836_RS13395		glycerate kinase	2	2	1130	1130	K3836_RS13395	K3T69_RS14255
K3T69_RS01350		hypothetical protein	2	2	128	128	K3836_RS01335	K3T69_RS01350
K3T69_RS14260		glycosyl hydrolase family 65 protein	2	2	2183	2183	K3836_RS13400	K3T69_RS14260
K3T69_RS14265		Gfo/Idh/MocA family oxidoreductase	2	2	1025	1025	K3836_RS13405	K3T69_RS14265
K3T69_RS14270		sugar phosphate isomerase/epimerase	2	2	827	827	K3836_RS13410	K3T69_RS14270
K3T69_RS14275		zinc-binding alcohol dehydrogenase	2	2	1067	1067	K3836_RS13415	K3T69_RS14275
K3836_RS13420		carbohydrate ABC transporter permease	2	2	836	836	K3836_RS13420	K3T69_RS14280
K3T69_RS14285		sugar ABC transporter permease	2	2	869	869	K3836_RS13425	K3T69_RS14285
K3T69_RS14290		sugar ABC transporter substrate-binding protein	2	2	1283	1283	K3836_RS13430	K3T69_RS14290
K3836_RS13435		alpha-amylase family glycosyl hydrolase	2	2	1685	1685	K3836_RS13435	K3T69_RS14295
K3T69_RS14300		LacI family DNA-binding transcriptional regulator	2	2	1025	1025	K3836_RS13440	K3T69_RS14300
rpoC		DNA-directed RNA polymerase subunit beta'	2	2	3653	3653	K3836_RS13445	K3T69_RS14305
K3836_RS01340		hypothetical protein	2	2	248	248	K3836_RS01340	K3T69_RS01355
rpoB		DNA-directed RNA polymerase subunit beta	2	2	3617	3617	K3836_RS13450	K3T69_RS14310
K3836_RS13455		ABC transporter substrate-binding protein	2	2	968	968	K3836_RS13455	K3T69_RS14315
K3836_RS13460		ABC transporter permease	2	2	905	905	K3836_RS13460	K3T69_RS14320
K3T69_RS00135		DUF6568 family protein	2	2	230	230	K3836_RS00135	K3T69_RS00135
K3836_RS13465		ATP-binding cassette domain-containing protein	2	2	806	806	K3836_RS13465	K3T69_RS14325
K3T69_RS14330		biotin--[acetyl-CoA-carboxylase] ligase	2	2	968	968	K3836_RS13470	K3T69_RS14330
K3T69_RS14335		DUF664 domain-containing protein	2	2	524	524	K3836_RS13475	K3T69_RS14335
scm		collagen-binding MSCRAMM adhesin Scm	2	2	1925	1925	K3836_RS13480	K3T69_RS14340
K3T69_RS14345		polyprenyl synthetase family protein	2	2	986	986	K3836_RS13485	K3T69_RS14345
K3836_RS13490		Gx transporter family protein	2	2	566	566	K3836_RS13490	K3T69_RS14350
K3T69_RS14355		NusG domain II-containing protein	2	2	416	416	K3836_RS13495	K3T69_RS14355
K3T69_RS01360		DUF1622 domain-containing protein	2	2	365	365	K3836_RS01345	K3T69_RS01360
K3T69_RS14360		NAD(P)/FAD-dependent oxidoreductase	2	2	1934	1934	K3836_RS13500	K3T69_RS14360
pplA		extracellular electron transfer flavoprotein PplA	2	2	935	935	K3836_RS13505	K3T69_RS14365
K3836_RS13510		FAD:protein FMN transferase	2	2	1103	1103	K3836_RS13510	K3T69_RS14370
menA		1,4-dihydroxy-2-naphthoate polyprenyltransferase	2	2	953	953	K3836_RS13515	K3T69_RS14375
gor		glutathione-disulfide reductase	2	2	1346	1346	K3836_RS13520	K3T69_RS14380
K3T69_RS14385		U32 family peptidase	2	2	1253	1253	K3836_RS13525	K3T69_RS14385
K3T69_RS14390		peptidase U32 family protein	2	2	923	923	K3836_RS13530	K3T69_RS14390
K3T69_RS14395		ATP-dependent Clp protease ATP-binding subunit	2	2	2492	2492	K3836_RS13535	K3T69_RS14395
K3T69_RS14400		CtsR family transcriptional regulator	2	2	467	467	K3836_RS13540	K3T69_RS14400
K3836_RS01350		DUF1622 domain-containing protein	2	2	365	365	K3836_RS01350	K3T69_RS01365
K3T69_RS14465		response regulator transcription factor	2	2	689	689	K3836_RS13605	K3T69_RS14465
K3T69_RS14470		HAMP domain-containing sensor histidine kinase	2	2	1208	1208	K3836_RS13610	K3T69_RS14470
K3T69_RS01370		helix-turn-helix domain-containing protein	2	2	1427	1427	K3836_RS01355	K3T69_RS01370
serS		serine--tRNA ligase	2	2	1271	1271	K3836_RS13615	K3T69_RS14475
guaB		IMP dehydrogenase	2	2	1484	1484	K3836_RS13620	K3T69_RS14480
K3836_RS13625		DUF1129 domain-containing protein	2	2	695	695	K3836_RS13625	K3T69_RS14485
ychF		redox-regulated ATPase YchF	2	2	1100	1100	K3836_RS13630	K3T69_RS14490
K3T69_RS14495		DUF951 domain-containing protein	2	2	191	191	K3836_RS13635	K3T69_RS14495
K3836_RS13640		ParB/RepB/Spo0J family partition protein	2	2	890	890	K3836_RS13640	K3T69_RS14500
K3836_RS13645		ParA family protein	2	2	767	767	K3836_RS13645	K3T69_RS14505
rsmG		16S rRNA (guanine(527)-N(7))-methyltransferase RsmG	2	2	713	713	K3836_RS13650	K3T69_RS14510
mnmG		tRNA uridine-5-carboxymethylaminomethyl(34) synthesis enzyme MnmG	2	2	1901	1901	K3836_RS13655	K3T69_RS14515
mnmE		tRNA uridine-5-carboxymethylaminomethyl(34) synthesis GTPase MnmE	2	2	1397	1397	K3836_RS13660	K3T69_RS14520
group_799	tdc	tyrosine decarboxylase	2	2	1835	1835	K3836_RS01360	K3T69_RS01375
K3T69_RS14525		hypothetical protein	2	2	383	383	K3836_RS13665	K3T69_RS14525
jag		RNA-binding cell elongation regulator Jag/EloR	2	2	758	758	K3836_RS13670	K3T69_RS14530
K3836_RS13675		YidC/Oxa1 family membrane protein insertase	2	2	818	818	K3836_RS13675	K3T69_RS14535
rnpA		ribonuclease P protein component	2	2	356	356	K3836_RS13680	K3T69_RS14540
rpmH		50S ribosomal protein L34	2	2	134	134	K3836_RS13685	K3T69_RS14545
K3T69_RS01380		amino acid permease	2	2	1478	1478	K3836_RS01365	K3T69_RS01380
K3836_RS01370		amino acid permease	2	2	1331	1331	K3836_RS01370	K3T69_RS01385
K3836_RS01375		HAD-IC family P-type ATPase	2	2	2552	2552	K3836_RS01375	K3T69_RS01390
yaaA		S4 domain-containing protein YaaA	2	2	242	242	K3836_RS00015	K3T69_RS00015
K3836_RS01380		helix-turn-helix domain-containing protein	2	2	1439	1439	K3836_RS01380	K3T69_RS01395
K3836_RS01385		hypothetical protein	2	2	182	182	K3836_RS01385	K3T69_RS16280
K3836_RS01390		MmcQ/YjbR family DNA-binding protein	2	2	362	362	K3836_RS01390	K3T69_RS01400
K3T69_RS00140		hypothetical protein	2	2	371	371	K3836_RS00140	K3T69_RS00140
K3836_RS01395		LysR family transcriptional regulator	2	2	857	857	K3836_RS01395	K3T69_RS01405
K3T69_RS01410		ACP S-malonyltransferase	2	2	911	911	K3836_RS01400	K3T69_RS01410
mdcA		malonate decarboxylase subunit alpha	2	2	1646	1646	K3836_RS01405	K3T69_RS01415
K3836_RS01410		malonate decarboxylase subunit delta	2	2	299	299	K3836_RS01410	K3T69_RS01420
mdcD		biotin-independent malonate decarboxylase subunit beta	2	2	1676	1676	K3836_RS01415	K3T69_RS01425
K3T69_RS01430		malonate decarboxylase holo-ACP synthase	2	2	593	593	K3836_RS01420	K3T69_RS01430
K3836_RS01425		acyltransferase	2	2	1076	1076	K3836_RS01425	K3T69_RS01435
mdcB		triphosphoribosyl-dephospho-CoA synthase MdcB	2	2	869	869	K3836_RS01430	K3T69_RS01440
K3T69_RS01445		TIM44-like domain-containing protein	2	2	764	764	K3836_RS01435	K3T69_RS01445
K3T69_RS01450		PTS sugar transporter subunit IIA	2	2	2093	2093	K3836_RS01440	K3T69_RS01450
K3T69_RS00145		HAD family phosphatase	2	2	692	692	K3836_RS00145	K3T69_RS00145
K3T69_RS01455		PTS sugar transporter subunit IIB	2	2	302	302	K3836_RS01445	K3T69_RS01455
K3T69_RS01460		PTS sugar transporter subunit IIC	2	2	1289	1289	K3836_RS01450	K3T69_RS01460
K3T69_RS01465		hypothetical protein	2	2	407	407	K3836_RS01455	K3T69_RS01465
K3T69_RS01470		class II fructose-bisphosphate aldolase	2	2	869	869	K3836_RS01460	K3T69_RS01470
K3T69_RS01475		zeta toxin family protein	2	2	620	620	K3836_RS01465	K3T69_RS01475
K3836_RS01470		NUDIX hydrolase	2	2	605	605	K3836_RS01470	K3T69_RS01480
K3T69_RS01485		MarR family transcriptional regulator	2	2	452	452	K3836_RS01475	K3T69_RS01485
K3T69_RS01490		N-acetyltransferase	2	2	497	497	K3836_RS01480	K3T69_RS01490
K3T69_RS01495		phenylalanine--tRNA ligase beta subunit-related protein	2	2	710	710	K3836_RS01485	K3T69_RS01495
K3T69_RS01500		glyoxalase	2	2	422	422	K3836_RS01490	K3T69_RS01500
K3836_RS00150		DeoR/GlpR family DNA-binding transcription regulator	2	2	785	785	K3836_RS00150	K3T69_RS00150
K3T69_RS01505		hypothetical protein	2	2	224	224	K3836_RS01495	K3T69_RS01505
K3T69_RS01510		NCS2 family permease	2	2	1313	1313	K3836_RS01500	K3T69_RS01510
K3836_RS01505		alpha-glucosidase	2	2	1622	1622	K3836_RS01505	K3T69_RS01515
K3T69_RS01520		glycoside hydrolase family 1 protein	2	2	1496	1496	K3836_RS01510	K3T69_RS01520
K3T69_RS01525		HTH domain-containing protein	2	2	1775	1775	K3836_RS01515	K3T69_RS01525
K3T69_RS01530		beta-glucoside-specific PTS transporter subunit IIABC	2	2	1895	1895	K3836_RS01520	K3T69_RS01530
K3836_RS01525		6-phospho-beta-glucosidase	2	2	1457	1457	K3836_RS01525	K3T69_RS01535
K3836_RS01530		MarR family transcriptional regulator	2	2	434	434	K3836_RS01530	K3T69_RS01540
K3T69_RS01545		NADH-dependent flavin oxidoreductase	2	2	1091	1091	K3836_RS01535	K3T69_RS01545
K3T69_RS01550		type 1 glutamine amidotransferase domain-containing protein	2	2	677	677	K3836_RS01540	K3T69_RS01550
lacG		6-phospho-beta-galactosidase	2	2	1400	1400	K3836_RS00155	K3T69_RS00155
K3836_RS01545		FAD/NAD(P)-binding oxidoreductase	2	2	1295	1295	K3836_RS01545	K3T69_RS01555
K3T69_RS01560		helix-turn-helix domain-containing protein	2	2	1460	1460	K3836_RS01550	K3T69_RS01560
glpK		glycerol kinase GlpK	2	2	1496	1496	K3836_RS01555	K3T69_RS01565
glpO		type 1 glycerol-3-phosphate oxidase	2	2	1823	1823	K3836_RS01560	K3T69_RS01570
K3T69_RS01575		MIP/aquaporin family protein	2	2	716	716	K3836_RS01565	K3T69_RS01575
K3T69_RS01585		CDP-alcohol phosphatidyltransferase family protein	2	2	554	554	K3836_RS01575	K3T69_RS01585
K3836_RS01580		DsrE family protein	2	2	314	314	K3836_RS01580	K3T69_RS01590
K3836_RS01585		metal-sensitive transcriptional regulator	2	2	260	260	K3836_RS01585	K3T69_RS01595
K3T69_RS01600		rhodanese-like domain-containing protein	2	2	314	314	K3836_RS01590	K3T69_RS01600
K3T69_RS00160		PTS lactose/cellobiose transporter subunit IIA	2	2	317	317	K3836_RS00160	K3T69_RS00160
K3T69_RS01605		FAD-dependent oxidoreductase	2	2	1655	1655	K3836_RS01595	K3T69_RS01605
K3T69_RS01610		AAA family ATPase	2	2	2135	2135	K3836_RS01600	K3T69_RS01610
K3836_RS01605		hypothetical protein	1	1	509	509	K3836_RS01605
K3836_RS01610		glycosyltransferase family 2 protein	2	2	1304	1304	K3836_RS01610	K3T69_RS01625
K3836_RS01615		LPXTG cell wall anchor domain-containing protein	2	2	857	869	K3836_RS01615	K3T69_RS01630
K3T69_RS01635		heavy metal-binding domain-containing protein	2	2	320	320	K3836_RS01620	K3T69_RS01635
dhaM		dihydroxyacetone kinase phosphoryl donor subunit DhaM	2	2	395	395	K3836_RS01625	K3T69_RS01640
dhaK		dihydroxyacetone kinase subunit DhaK	2	2	1010	1010	K3836_RS01630	K3T69_RS01645
dhaL		dihydroxyacetone kinase subunit DhaL	2	2	605	605	K3836_RS01635	K3T69_RS01650
K3T69_RS01655		glucose-6-phosphate 1-dehydrogenase family protein	2	2	665	665	K3836_RS01640	K3T69_RS01655
K3T69_RS00165		PTS lactose transporter subunit IIBC	2	2	1673	1673	K3836_RS00165	K3T69_RS00165
K3T69_RS01660		Crp/Fnr family transcriptional regulator	2	2	659	659	K3836_RS01645	K3T69_RS01660
K3836_RS01650		ABC transporter permease	2	2	1610	1610	K3836_RS01650	K3T69_RS01665
K3T69_RS01670		ABC transporter ATP-binding protein	2	2	881	881	K3836_RS01655	K3T69_RS01670
K3T69_RS01675		TetR/AcrR family transcriptional regulator	2	2	599	599	K3836_RS01660	K3T69_RS01675
K3836_RS01665		polysaccharide deacetylase family protein	2	2	1301	1301	K3836_RS01665	K3T69_RS01680
tyrS		tyrosine--tRNA ligase	2	2	1256	1256	K3836_RS01670	K3T69_RS01685
tdc		tyrosine decarboxylase	2	2	1877	1877	K3836_RS01675	K3T69_RS01690
tyrP		tyrosine-tyramine antiporter	2	2	1421	1421	K3836_RS01680	K3T69_RS01695
nhaC		Na+/H+ antiporter NhaC	2	2	1367	1367	K3836_RS01685	K3T69_RS01700
K3T69_RS00170		glycosyl hydrolase 53 family protein	2	2	1631	1631	K3836_RS00170	K3T69_RS00170
K3T69_RS01710		LacI family DNA-binding transcriptional regulator	2	2	1019	1019	K3836_RS01695	K3T69_RS01710
K3T69_RS01715		aldose epimerase family protein	2	2	1007	1007	K3836_RS01700	K3T69_RS01715
pgmB		beta-phosphoglucomutase	2	2	665	665	K3836_RS01705	K3T69_RS01720
K3836_RS01710		glycoside hydrolase family 65 protein	2	2	2294	2294	K3836_RS01710	K3T69_RS01725
K3T69_RS01730		PTS transporter subunit IIBC	2	2	2165	2165	K3836_RS01715	K3T69_RS01730
K3836_RS01720		endonuclease/exonuclease/phosphatase family protein	2	2	833	833	K3836_RS01720	K3T69_RS01735
K3836_RS01725		hypothetical protein	2	2	1700	1700	K3836_RS01725	K3T69_RS01740
K3836_RS01730		class C sortase	2	2	1160	1160	K3836_RS01730	K3T69_RS01745
K3T69_RS01750		GNAT family N-acetyltransferase	2	2	443	443	K3836_RS01735	K3T69_RS01750
K3836_RS01740		phenolic acid decarboxylase	2	2	530	530	K3836_RS01740	K3T69_RS01755
guaA		glutamine-hydrolyzing GMP synthase	2	2	1565	1565	K3836_RS00175	K3T69_RS00175
K3T69_RS01760		PadR family transcriptional regulator	2	2	551	551	K3836_RS01745	K3T69_RS01760
K3T69_RS01765		MerR family transcriptional regulator	2	2	473	473	K3836_RS01750	K3T69_RS01765
K3836_RS01755		MDR family MFS transporter	2	2	1472	1472	K3836_RS01755	K3T69_RS01770
K3836_RS01760		DUF4811 domain-containing protein	2	2	710	710	K3836_RS01760	K3T69_RS01775
K3836_RS01765		DUF1905 domain-containing protein	2	2	284	284	K3836_RS01765	K3T69_RS01780
K3T69_RS01785		hypothetical protein	2	2	419	419	K3836_RS01770	K3T69_RS01785
K3836_RS01775		UbiX family flavin prenyltransferase	2	2	584	584	K3836_RS01775	K3T69_RS01790
K3836_RS01780		UbiD family decarboxylase	2	2	1475	1475	K3836_RS01780	K3T69_RS01795
K3T69_RS01800		hypothetical protein	2	2	311	311	K3836_RS01785	K3T69_RS01800
K3836_RS01790		ABC transporter ATP-binding protein/permease	2	2	2336	2336	K3836_RS01790	K3T69_RS01805
coaA		type I pantothenate kinase	2	2	923	923	K3836_RS00180	K3T69_RS00180
K3836_RS01795		response regulator transcription factor	2	2	668	668	K3836_RS01795	K3T69_RS01810
K3T69_RS01815		HAMP domain-containing sensor histidine kinase	2	2	1043	1043	K3836_RS01800	K3T69_RS01815
K3T69_RS01820		LysR family transcriptional regulator	2	2	881	881	K3836_RS01805	K3T69_RS01820
K3T69_RS01825		DUF554 domain-containing protein	2	2	728	728	K3836_RS01810	K3T69_RS01825
K3836_RS01815		PadR family transcriptional regulator	2	2	317	317	K3836_RS01815	K3T69_RS01830
K3836_RS01820		DUF1700 domain-containing protein	2	2	608	608	K3836_RS01820	K3T69_RS01835
K3836_RS01825		DUF4097 family beta strand repeat-containing protein	2	2	791	791	K3836_RS01825	K3T69_RS01840
K3T69_RS01845		DUF5348 domain-containing protein	2	2	488	488	K3836_RS01830	K3T69_RS01845
K3836_RS01835		SPFH domain-containing protein	2	2	872	872	K3836_RS01835	K3T69_RS01850
K3836_RS01840		YxeA family protein	2	2	362	362	K3836_RS01840	K3T69_RS01855
K3836_RS00185		class I SAM-dependent methyltransferase	2	2	605	605	K3836_RS00185	K3T69_RS00185
K3T69_RS01860		ABC transporter ATP-binding protein	2	2	752	752	K3836_RS01845	K3T69_RS01860
K3T69_RS01865		ABC transporter permease	2	2	1802	1802	K3836_RS01850	K3T69_RS01865
K3T69_RS01870		aldose epimerase family protein	2	2	1040	1040	K3836_RS01855	K3T69_RS01870
K3836_RS01860		NlpC/P60 family protein	2	2	2144	2144	K3836_RS01860	K3T69_RS01875
K3T69_RS01880		PTS transporter subunit EIIC	2	2	1373	1373	K3836_RS01865	K3T69_RS01880
rbsD		D-ribose pyranase	2	2	395	395	K3836_RS01870	K3T69_RS01885
rbsK		ribokinase	2	2	917	917	K3836_RS01875	K3T69_RS01890
recF		DNA replication/repair protein RecF	2	2	1124	1124	K3836_RS00020	K3T69_RS00020
K3T69_RS01895		substrate-binding domain-containing protein	2	2	1013	1013	K3836_RS01880	K3T69_RS01895
K3T69_RS01900		cysteine hydrolase	2	2	599	599	K3836_RS01885	K3T69_RS01900
K3T69_RS01905		ABC transporter ATP-binding protein	2	2	701	701	K3836_RS01890	K3T69_RS01905
K3T69_RS00190		substrate-binding domain-containing protein	2	2	1016	1016	K3836_RS00190	K3T69_RS00190
K3836_RS01895		FtsX-like permease family protein	2	2	2711	2711	K3836_RS01895	K3T69_RS01910
treC		alpha,alpha-phosphotrehalase	2	2	1628	1628	K3836_RS01900	K3T69_RS01915
K3T69_RS01920		AI-2E family transporter	2	2	1181	1181	K3836_RS01905	K3T69_RS01920
K3T69_RS01925		zinc ABC transporter substrate-binding protein AdcA	2	2	1523	1523	K3836_RS01910	K3T69_RS01925
K3836_RS01915		LytTR family DNA-binding domain-containing protein	2	2	728	728	K3836_RS01915	K3T69_RS01930
K3836_RS01920		sensor histidine kinase	2	2	1280	1280	K3836_RS01920	K3T69_RS01935
K3836_RS01925		accessory gene regulator B family protein	2	2	602	602	K3836_RS01925	K3T69_RS01940
K3836_RS01930		hypothetical protein	2	2	206	206	K3836_RS01930	K3T69_RS01945
K3T69_RS01950		deoxynucleoside kinase	2	2	719	719	K3836_RS01935	K3T69_RS01950
K3836_RS01940		YoaK family protein	2	2	683	683	K3836_RS01940	K3T69_RS01955
K3836_RS00195		pyrimidine-nucleoside phosphorylase	2	2	1301	1301	K3836_RS00195	K3T69_RS00195
K3836_RS01945		ATP-dependent helicase	2	2	2186	2186	K3836_RS01945	K3T69_RS01960
K3T69_RS01965		Spx/MgsR family RNA polymerase-binding regulatory protein	2	2	410	410	K3836_RS01950	K3T69_RS01965
K3T69_RS01970		Spx/MgsR family RNA polymerase-binding regulatory protein	2	2	356	356	K3836_RS01955	K3T69_RS01970
K3T69_RS08705		IS3 family transposase	2	6	276	276	K3836_RS01985;K3836_RS03630;K3836_RS03980	K3T69_RS08705;K3T69_RS09050;K3T69_RS10685
K3836_RS01990		iron-sulfur cluster biosynthesis family protein	2	2	374	374	K3836_RS01990	K3T69_RS10680
deoC		deoxyribose-phosphate aldolase	2	2	662	662	K3836_RS00200	K3T69_RS00200
K3T69_RS10675		alpha/beta fold hydrolase	2	2	629	629	K3836_RS01995	K3T69_RS10675
K3T69_RS10660		hypothetical protein	2	2	164	164	K3836_RS02010	K3T69_RS10660
K3T69_RS10655		C1 family peptidase	2	2	1328	1328	K3836_RS02015	K3T69_RS10655
K3836_RS02020		fructosamine kinase family protein	2	2	833	833	K3836_RS02020	K3T69_RS10650
K3836_RS02025		thioesterase	2	2	737	737	K3836_RS02025	K3T69_RS10645
K3T69_RS10640		asparaginase	2	2	968	968	K3836_RS02030	K3T69_RS10640
K3T69_RS10635		DUF72 domain-containing protein	2	2	833	833	K3836_RS02035	K3T69_RS10635
K3T69_RS10630		Cof-type HAD-IIB family hydrolase	2	2	839	839	K3836_RS02040	K3T69_RS10630
K3T69_RS10625		haloacid dehalogenase	2	2	560	560	K3836_RS02045	K3T69_RS10625
K3836_RS00205		cytidine deaminase	2	2	398	398	K3836_RS00205	K3T69_RS00205
K3836_RS02050		septation ring formation regulator EzrA	2	2	1721	1721	K3836_RS02050	K3T69_RS10620
K3836_RS02055		cysteine desulfurase family protein	2	2	1142	1142	K3836_RS02055	K3T69_RS10615
thiI		tRNA uracil 4-sulfurtransferase ThiI	2	2	1211	1211	K3836_RS02060	K3T69_RS10610
K3T69_RS10605		redox-sensing transcriptional repressor Rex	2	2	647	647	K3836_RS02065	K3T69_RS10605
K3T69_RS10600		valine--tRNA ligase	2	2	2645	2645	K3836_RS02070	K3T69_RS10600
K3836_RS02075		folylpolyglutamate synthase/dihydrofolate synthase family protein	2	2	1313	1313	K3836_RS02075	K3T69_RS10595
K3836_RS02080		HAD family phosphatase	2	2	653	653	K3836_RS02080	K3T69_RS10590
radC		DNA repair protein RadC	2	2	671	671	K3836_RS02085	K3T69_RS10585
K3T69_RS10580		recombinase family protein	2	2	1352	1352	K3836_RS02090	K3T69_RS10580
K3T69_RS10575		GIY-YIG nuclease family protein	2	2	1289	1289	K3836_RS02095	K3T69_RS10575
K3T69_RS00210		BMP family ABC transporter substrate-binding protein	2	2	1082	1082	K3836_RS00210	K3T69_RS00210
K3836_RS02100		XRE family transcriptional regulator	2	2	704	704	K3836_RS02100	K3T69_RS10570
K3836_RS02105		helix-turn-helix transcriptional regulator	2	2	266	266	K3836_RS02105	K3T69_RS10565
K3836_RS02110		hypothetical protein	2	2	158	158	K3836_RS02110	K3T69_RS10560
K3836_RS02115		DUF2188 domain-containing protein	2	2	230	230	K3836_RS02115	K3T69_RS10555
K3836_RS02120		hypothetical protein	2	2	155	155	K3836_RS02120	K3T69_RS10550
K3T69_RS10545		hypothetical protein	2	2	155	155	K3836_RS02125	K3T69_RS10545
K3836_RS02130		DUF2188 domain-containing protein	2	2	224	224	K3836_RS02130	K3T69_RS10540
K3836_RS15225		hypothetical protein	2	2	128	128	K3836_RS15225	K3T69_RS16175
K3T69_RS10535		hypothetical protein	2	2	335	335	K3836_RS02135	K3T69_RS10535
K3T69_RS10530		YqaJ viral recombinase family protein	2	2	941	941	K3836_RS02140	K3T69_RS10530
K3T69_RS00215		ABC transporter ATP-binding protein	2	2	1562	1562	K3836_RS00215	K3T69_RS00215
K3836_RS02145		recombinase RecT	2	2	890	890	K3836_RS02145	K3T69_RS10525
K3836_RS02150		hypothetical protein	2	2	800	800	K3836_RS02150	K3T69_RS10520
K3836_RS02155		ATP-binding protein	2	2	851	851	K3836_RS02155	K3T69_RS10515
K3T69_RS10510		hypothetical protein	2	2	317	317	K3836_RS02160	K3T69_RS10510
K3T69_RS10505		hypothetical protein	2	2	182	182	K3836_RS02165	K3T69_RS10505
K3T69_RS10500		YopX family protein	2	2	470	470	K3836_RS02170	K3T69_RS10500
K3836_RS02175		DUF1642 domain-containing protein	2	2	542	542	K3836_RS02175	K3T69_RS10495
K3836_RS02180		hypothetical protein	2	2	383	383	K3836_RS02180	K3T69_RS10490
K3836_RS02185		hypothetical protein	2	2	230	230	K3836_RS02185	K3T69_RS10485
K3T69_RS10480		hypothetical protein	2	2	203	203	K3836_RS02190	K3T69_RS10480
K3836_RS00220		ABC transporter permease	2	2	1133	1133	K3836_RS00220	K3T69_RS00220
K3T69_RS10475		hypothetical protein	2	2	296	296	K3836_RS02195	K3T69_RS10475
K3T69_RS10470		ArpU family phage packaging/lysis transcriptional regulator	2	2	413	413	K3836_RS02200	K3T69_RS10470
K3T69_RS10465		hypothetical protein	2	2	386	386	K3836_RS02205	K3T69_RS10465
K3T69_RS10455		DUF6275 family protein	2	2	260	260	K3836_RS02215	K3T69_RS10455
K3T69_RS10450		hypothetical protein	2	2	173	173	K3836_RS02220	K3T69_RS10450
K3T69_RS16170		hypothetical protein	2	2	230	230	K3836_RS15230	K3T69_RS16170
terS		phage terminase small subunit	2	2	833	833	K3836_RS02225	K3T69_RS10445
K3T69_RS10440		phage terminase large subunit	2	2	1415	1415	K3836_RS02230	K3T69_RS10440
K3836_RS02235		phage portal protein	2	2	1529	1529	K3836_RS02235	K3T69_RS10435
K3T69_RS00225		ABC transporter permease	2	2	956	956	K3836_RS00225	K3T69_RS00225
K3836_RS02240		minor capsid protein	2	2	1052	1052	K3836_RS02240	K3T69_RS10430
K3836_RS02245		hypothetical protein	2	2	317	317	K3836_RS02245	K3T69_RS10425
K3836_RS02250		DUF4355 domain-containing protein	2	2	623	623	K3836_RS02250	K3T69_RS10420
K3T69_RS10415		DUF5309 family protein	2	2	890	890	K3836_RS02255	K3T69_RS10415
K3836_RS02260		hypothetical protein	2	2	215	215	K3836_RS02260	K3T69_RS10410
K3T69_RS10405		hypothetical protein	2	2	341	341	K3836_RS02265	K3T69_RS10405
K3T69_RS10400		hypothetical protein	2	2	371	371	K3836_RS02270	K3T69_RS10400
K3836_RS02275		HK97 gp10 family phage protein	2	2	395	395	K3836_RS02275	K3T69_RS10395
K3836_RS02280		hypothetical protein	2	2	377	377	K3836_RS02280	K3T69_RS10390
K3836_RS02285		major tail protein	2	2	608	608	K3836_RS02285	K3T69_RS10385
deoB		phosphopentomutase	2	2	1166	1166	K3836_RS00230	K3T69_RS00230
K3T69_RS10380		hypothetical protein	2	2	341	341	K3836_RS02290	K3T69_RS10380
K3836_RS02295		tape measure protein	2	2	2789	2789	K3836_RS02295	K3T69_RS10375
K3836_RS02300		tail protein	2	2	740	740	K3836_RS02300	K3T69_RS10370
K3836_RS02305		phage tail spike protein	2	2	2762	2762	K3836_RS02305	K3T69_RS10365
K3T69_RS10360		phage baseplate upper protein	2	2	908	908	K3836_RS02310	K3T69_RS10360
K3836_RS02315		hypothetical protein	2	2	620	620	K3836_RS02315	K3T69_RS10355
K3836_RS02320		hypothetical protein	2	2	449	449	K3836_RS02320	K3T69_RS10350
K3836_RS02325		hypothetical protein	2	2	494	494	K3836_RS02325	K3T69_RS10345
K3836_RS02330		hypothetical protein	2	2	347	347	K3836_RS02330	K3T69_RS10340
K3836_RS02335		XkdX family protein	2	2	140	140	K3836_RS02335	K3T69_RS10335
K3836_RS00235		purine-nucleoside phosphorylase	2	2	818	818	K3836_RS00235	K3T69_RS00235
K3836_RS02340		phage holin family protein	2	2	419	419	K3836_RS02340	K3T69_RS10330
K3836_RS02345		N-acetylmuramoyl-L-alanine amidase	2	2	1010	1010	K3836_RS02345	K3T69_RS10325
K3836_RS08715		hypothetical protein	2	4	1208	1208	K3836_RS02350;K3836_RS08715	K3T69_RS03975;K3T69_RS10320
K3T69_RS10315		hypothetical protein	2	2	206	206	K3836_RS02355	K3T69_RS10315
K3836_RS02365		DUF5960 family protein	2	2	302	302	K3836_RS02365	K3T69_RS10305
K3836_RS02370		hypothetical protein	2	2	407	407	K3836_RS02370	K3T69_RS10300
K3836_RS02375		hypothetical protein	2	2	452	452	K3836_RS02375	K3T69_RS10295
gyrB		DNA topoisomerase (ATP-hydrolyzing) subunit B	2	2	1946	1946	K3836_RS00025	K3T69_RS00025
K3T69_RS10290		hypothetical protein	2	2	398	398	K3836_RS02380	K3T69_RS10290
deoD		purine-nucleoside phosphorylase	2	2	707	707	K3836_RS00240	K3T69_RS00240
K3836_RS02395		cold-shock protein	2	2	200	200	K3836_RS02395	K3T69_RS10275
K3T69_RS10270		ribonuclease J	2	2	1679	1679	K3836_RS02400	K3T69_RS10270
K3836_RS02405		DNA-directed RNA polymerase subunit epsilon	2	2	212	212	K3836_RS02405	K3T69_RS10265
efrA		multidrug efflux ABC transporter subunit EfrA	2	2	1730	1730	K3836_RS02410	K3T69_RS10260
efrB		multidrug efflux ABC transporter subunit EfrB	2	2	1760	1760	K3836_RS02415	K3T69_RS10255
K3836_RS02420		hypothetical protein	2	2	197	197	K3836_RS02420	K3T69_RS10250
K3836_RS02425		gamma carbonic anhydrase family protein	2	2	485	485	K3836_RS02425	K3T69_RS10245
clpP		ATP-dependent Clp endopeptidase proteolytic subunit ClpP	2	2	593	593	K3836_RS02430	K3T69_RS10240
K3T69_RS10235		hypothetical protein	2	2	527	527	K3836_RS02435	K3T69_RS10235
K3T69_RS10230		glycerophosphodiester phosphodiesterase	2	2	737	737	K3836_RS02440	K3T69_RS10230
gpmA		2,3-diphosphoglycerate-dependent phosphoglycerate mutase	2	2	686	686	K3836_RS00245	K3T69_RS00245
miaA		tRNA (adenosine(37)-N6)-dimethylallyltransferase MiaA	2	2	917	917	K3836_RS02445	K3T69_RS10225
hflX		GTPase HflX	2	2	1229	1229	K3836_RS02450	K3T69_RS10220
K3836_RS02460		FAD-dependent oxidoreductase	2	2	1613	1613	K3836_RS02460	K3T69_RS10210
K3836_RS02465		AraC family transcriptional regulator	2	2	908	908	K3836_RS02465	K3T69_RS10205
K3T69_RS10200		extracellular solute-binding protein	2	2	1124	1124	K3836_RS02470	K3T69_RS10200
K3836_RS02475		hypothetical protein	2	2	179	179	K3836_RS02475	K3T69_RS10195
K3T69_RS10190		sugar ABC transporter permease	2	2	917	917	K3836_RS02480	K3T69_RS10190
K3T69_RS10185		carbohydrate ABC transporter permease	2	2	833	833	K3836_RS02485	K3T69_RS10185
K3836_RS02490		glycoside hydrolase family 88 protein	2	2	1118	1118	K3836_RS02490	K3T69_RS10180
K3836_RS00250		recombinase family protein	2	2	581	581	K3836_RS00250	K3T69_RS00250
K3T69_RS10175		DUF2264 domain-containing protein	2	2	1871	1871	K3836_RS02495	K3T69_RS10175
K3836_RS02500		glycoside hydrolase family 88 protein	2	2	1223	1223	K3836_RS02500	K3T69_RS10170
K3T69_RS10165		ABC-F family ATP-binding cassette domain-containing protein	2	2	1934	1934	K3836_RS02505	K3T69_RS10165
K3T69_RS10160		redox-sensing transcriptional repressor Rex	2	2	656	656	K3836_RS02510	K3T69_RS10160
K3836_RS02515		thioredoxin family protein	2	2	353	353	K3836_RS02515	K3T69_RS10155
K3T69_RS10150		permease	2	2	929	929	K3836_RS02520	K3T69_RS10150
K3T69_RS10145		TIGR03943 family protein	2	2	836	836	K3836_RS02525	K3T69_RS10145
K3836_RS02530		LytTR family DNA-binding domain-containing protein	2	2	776	776	K3836_RS02530	K3T69_RS10140
K3T69_RS10135		ABC transporter ATP-binding protein	2	2	743	743	K3836_RS02535	K3T69_RS10135
K3T69_RS10130		ABC transporter	2	2	1580	1580	K3836_RS02540	K3T69_RS10130
rpiA		ribose-5-phosphate isomerase RpiA	2	2	683	683	K3836_RS00255	K3T69_RS00255
K3T69_RS10125		threonine/serine exporter family protein	2	2	479	479	K3836_RS02545	K3T69_RS10125
K3836_RS02550		threonine/serine exporter family protein	2	2	752	752	K3836_RS02550	K3T69_RS10120
K3T69_RS10110		DNA/RNA non-specific endonuclease	2	2	725	725	K3836_RS02560	K3T69_RS10110
K3T69_RS10105		IreB family regulatory phosphoprotein	2	2	266	266	K3836_RS02565	K3T69_RS10105
ruvX		Holliday junction resolvase RuvX	2	2	431	431	K3836_RS02570	K3T69_RS10100
K3T69_RS10095		DUF1292 domain-containing protein	2	2	302	302	K3836_RS02575	K3T69_RS10095
K3836_RS02580		sulfite exporter TauE/SafE family protein	2	2	836	836	K3836_RS02580	K3T69_RS10090
K3836_RS02585		GNAT family N-acetyltransferase	2	2	431	431	K3836_RS02585	K3T69_RS10085
K3836_RS02590		2-hydroxycarboxylate transporter family protein	2	2	1322	1322	K3836_RS02590	K3T69_RS10080
rpsL		30S ribosomal protein S12	2	2	413	413	K3836_RS00260	K3T69_RS00260
K3836_RS02595		malolactic enzyme	2	2	1640	1640	K3836_RS02595	K3T69_RS10075
K3836_RS02600		IS1380-like element IS1678 family transposase	2	4	1319	1319	K3836_RS02600;K3836_RS05365	K3T69_RS07325;K3T69_RS10070
K3836_RS02605		DUF4809 family protein	2	2	470	470	K3836_RS02605	K3T69_RS10065
K3T69_RS10060		alpha-hydroxy-acid oxidizing protein	2	2	1103	1103	K3836_RS02610	K3T69_RS10060
K3T69_RS10050		WxL domain-containing protein	2	2	680	680	K3836_RS02620	K3T69_RS10050
K3836_RS02625		DUF916 and DUF3324 domain-containing protein	2	2	1034	1034	K3836_RS02625	K3T69_RS10045
K3T69_RS10040		hypothetical protein	2	2	335	335	K3836_RS02630	K3T69_RS10040
K3836_RS02635		hypothetical protein	2	2	2480	2480	K3836_RS02635	K3T69_RS10035
K3836_RS02640		helix-turn-helix domain-containing protein	2	2	1559	1559	K3836_RS02640	K3T69_RS10030
rpsG		30S ribosomal protein S7	2	2	470	470	K3836_RS00265	K3T69_RS00265
K3T69_RS10025		FAD/NAD(P)-binding oxidoreductase	2	2	1364	1364	K3836_RS02645	K3T69_RS10025
K3T69_RS10020		ABC transporter permease	2	2	1070	1070	K3836_RS02650	K3T69_RS10020
K3836_RS02655		ABC transporter ATP-binding protein	2	2	668	668	K3836_RS02655	K3T69_RS10015
K3T69_RS10010		TetR/AcrR family transcriptional regulator	2	2	578	578	K3836_RS02660	K3T69_RS10010
K3836_RS02665		N-acetylmuramoyl-L-alanine amidase	2	2	911	911	K3836_RS02665	K3T69_RS10005
rnhC		ribonuclease HIII	2	2	917	917	K3836_RS02670	K3T69_RS10000
zapA		cell division protein ZapA	2	2	437	437	K3836_RS02675	K3T69_RS09995
K3836_RS02680		CvpA family protein	2	2	548	548	K3836_RS02680	K3T69_RS09990
K3836_RS02685		endonuclease MutS2	2	2	2360	2360	K3836_RS02685	K3T69_RS09985
trxA		thioredoxin	2	2	314	314	K3836_RS02690	K3T69_RS09980
fusA		elongation factor G	2	2	2087	2087	K3836_RS00270	K3T69_RS00270
uvrC		excinuclease ABC subunit UvrC	2	2	1778	1778	K3836_RS02700	K3T69_RS09970
K3T69_RS09965		ABC transporter ATP-binding protein	2	2	899	899	K3836_RS02705	K3T69_RS09965
K3836_RS02710		ABC transporter permease	2	2	1262	1262	K3836_RS02710	K3T69_RS09960
K3836_RS02715		fructose-bisphosphatase class III	2	2	1898	1898	K3836_RS02715	K3T69_RS09955
K3T69_RS09950		gamma-glutamyl-gamma-aminobutyrate hydrolase family protein	2	2	719	719	K3836_RS02720	K3T69_RS09950
K3T69_RS09945		hypothetical protein	2	2	332	332	K3836_RS02725	K3T69_RS09945
K3836_RS02730		V-type ATP synthase subunit I	2	2	2003	2003	K3836_RS02730	K3T69_RS09940
K3T69_RS09935		V-type ATP synthase subunit K	2	2	470	470	K3836_RS02735	K3T69_RS09935
K3T69_RS09930		V-type sodium ATP synthase subunit E	2	2	584	584	K3836_RS02740	K3T69_RS09930
tuf		elongation factor Tu	2	2	1187	1187	K3836_RS00275	K3T69_RS00275
K3T69_RS09925		V-type ATPase subunit	2	2	986	986	K3836_RS02745	K3T69_RS09925
K3836_RS02750		V-type ATP synthase subunit F	2	2	311	311	K3836_RS02750	K3T69_RS09920
K3836_RS02755		V-type ATP synthase subunit A	2	2	1781	1781	K3836_RS02755	K3T69_RS09915
K3T69_RS09910		V-type ATP synthase subunit B	2	2	1376	1376	K3836_RS02760	K3T69_RS09910
K3T69_RS09905		V-type ATP synthase subunit D	2	2	635	635	K3836_RS02765	K3T69_RS09905
K3T69_RS09900		TrkH family potassium uptake protein	2	2	1355	1355	K3836_RS02770	K3T69_RS09900
K3T69_RS09895		PLP-dependent aminotransferase family protein	2	2	1394	1394	K3836_RS02775	K3T69_RS09895
K3836_RS02780		ornithine cyclodeaminase family protein	2	2	971	971	K3836_RS02780	K3T69_RS09890
K3T69_RS09885		PhzF family phenazine biosynthesis protein	2	2	782	782	K3836_RS02785	K3T69_RS09885
K3836_RS02790		VOC family protein	2	2	371	371	K3836_RS02790	K3T69_RS09880
rpsJ		30S ribosomal protein S10	2	2	308	308	K3836_RS00280	K3T69_RS00280
K3836_RS02795		NUDIX domain-containing protein	2	2	443	443	K3836_RS02795	K3T69_RS09875
yidA		sugar-phosphatase	2	2	809	809	K3836_RS02800	K3T69_RS09870
K3836_RS02805		HD domain-containing protein	2	2	1367	1367	K3836_RS02805	K3T69_RS09865
K3836_RS02810		lipoate--protein ligase family protein	2	2	830	830	K3836_RS02810	K3T69_RS09860
K3836_RS02815		DUF1934 domain-containing protein	2	2	437	437	K3836_RS02815	K3T69_RS09855
rpoE		DNA-directed RNA polymerase subunit delta	2	2	620	620	K3836_RS02820	K3T69_RS09850
K3T69_RS09845		RNA polymerase sigma factor	2	2	506	506	K3836_RS02825	K3T69_RS09845
K3T69_RS09840		RsiV family protein	2	2	899	899	K3836_RS02830	K3T69_RS09840
K3836_RS02835		polysaccharide deacetylase family protein	2	2	884	884	K3836_RS02835	K3T69_RS09835
rplC		50S ribosomal protein L3	2	2	629	629	K3836_RS00285	K3T69_RS00285
rpoN		RNA polymerase factor sigma-54	2	2	1334	1334	K3836_RS02845	K3T69_RS09825
K3T69_RS09820		central glycolytic genes regulator	2	2	1091	1091	K3836_RS02850	K3T69_RS09820
gap		type I glyceraldehyde-3-phosphate dehydrogenase	2	2	1001	1001	K3836_RS02855	K3T69_RS09815
K3836_RS02860		phosphoglycerate kinase	2	2	1190	1190	K3836_RS02860	K3T69_RS09810
tpiA		triose-phosphate isomerase	2	2	755	755	K3836_RS02865	K3T69_RS09805
eno		phosphopyruvate hydratase	2	2	1298	1298	K3836_RS02870	K3T69_RS09800
K3836_RS07215		ISL3-like element ISEfa11 family transposase	2	28	1295	1295	K3836_RS02875;K3836_RS03010;K3836_RS04155;K3836_RS04545;K3836_RS05645;K3836_RS06745;K3836_RS07215;K3836_RS07665;K3836_RS08135;K3836_RS08385;K3836_RS08450;K3836_RS08610;K3836_RS11190;K3836_RS12120	K3T69_RS04080;K3T69_RS04240;K3T69_RS04305;K3T69_RS04555;K3T69_RS05475;K3T69_RS05945;K3T69_RS07045;K3T69_RS08145;K3T69_RS08535;K3T69_RS09665;K3T69_RS09795;K3T69_RS11195;K3T69_RS12125;K3T69_RS13460
K3T69_RS09790		ArgE/DapE family deacylase	2	2	1139	1139	K3836_RS02880	K3T69_RS09790
gyrA		DNA gyrase subunit A	2	2	2471	2471	K3836_RS00030	K3T69_RS00030
K3T69_RS09785		ECF transporter S component	2	2	575	575	K3836_RS02885	K3T69_RS09785
K3836_RS02890		nucleoside hydrolase	2	2	974	974	K3836_RS02890	K3T69_RS09780
rplD		50S ribosomal protein L4	2	2	623	623	K3836_RS00290	K3T69_RS00290
K3836_RS02895		alpha/beta hydrolase	2	2	968	974	K3836_RS02895	K3T69_RS09775
K3T69_RS09770		GNAT family N-acetyltransferase	2	2	278	278	K3836_RS02900	K3T69_RS09770
secG		preprotein translocase subunit SecG	2	2	236	236	K3836_RS02905	K3T69_RS09765
K3836_RS02910		alpha/beta hydrolase	2	2	755	755	K3836_RS02910	K3T69_RS09760
rnr		ribonuclease R	2	2	2357	2357	K3836_RS02915	K3T69_RS09755
smpB		SsrA-binding protein SmpB	2	2	464	464	K3836_RS02920	K3T69_RS16165
atpB		F0F1 ATP synthase subunit A	2	2	719	719	K3836_RS02925	K3T69_RS09750
atpE		ATP synthase F0 subunit C	2	2	215	215	K3836_RS02930	K3T69_RS09745
atpF		F0F1 ATP synthase subunit B	2	2	524	524	K3836_RS02935	K3T69_RS09740
K3836_RS02940		F0F1 ATP synthase subunit delta	2	2	542	542	K3836_RS02940	K3T69_RS09735
rplW		50S ribosomal protein L23	2	2	290	290	K3836_RS00295	K3T69_RS00295
atpA		F0F1 ATP synthase subunit alpha	2	2	1556	1556	K3836_RS02945	K3T69_RS09730
K3836_RS02950		F0F1 ATP synthase subunit gamma	2	2	902	902	K3836_RS02950	K3T69_RS09725
atpD		F0F1 ATP synthase subunit beta	2	2	1406	1406	K3836_RS02955	K3T69_RS09720
K3T69_RS09715		F0F1 ATP synthase subunit epsilon	2	2	422	422	K3836_RS02960	K3T69_RS09715
K3T69_RS09710		DUF1146 family protein	2	2	230	230	K3836_RS02965	K3T69_RS09710
murA		UDP-N-acetylglucosamine 1-carboxyvinyltransferase	2	2	1301	1301	K3836_RS02970	K3T69_RS09705
K3836_RS02975		DNA-directed RNA polymerase subunit beta	2	2	176	176	K3836_RS02975	K3T69_RS09700
yidD		membrane protein insertion efficiency factor YidD	2	2	296	296	K3836_RS02980	K3T69_RS09695
K3836_RS02985		GNAT family N-acetyltransferase	2	2	383	383	K3836_RS02985	K3T69_RS09690
K3T69_RS09685		ROK family protein	2	2	884	884	K3836_RS02990	K3T69_RS09685
rplB		50S ribosomal protein L2	2	2	833	833	K3836_RS00300	K3T69_RS00300
K3836_RS02995		DUF2969 domain-containing protein	2	2	236	236	K3836_RS02995	K3T69_RS09680
K3T69_RS09660		hypothetical protein	2	2	170	170	K3836_RS03015	K3T69_RS09660
K3T69_RS09655		GntR family transcriptional regulator	2	2	707	707	K3836_RS03020	K3T69_RS09655
K3836_RS03025		YigZ family protein	2	2	644	644	K3836_RS03025	K3T69_RS09650
K3T69_RS09645		hypothetical protein	2	2	287	287	K3836_RS03030	K3T69_RS09645
K3T69_RS09640		PTS sugar transporter subunit IIB	2	2	320	320	K3836_RS03035	K3T69_RS09640
K3836_RS03040		helicase-related protein	2	2	1313	1313	K3836_RS03040	K3T69_RS09635
rpsS		30S ribosomal protein S19	2	2	278	278	K3836_RS00305	K3T69_RS00305
K3836_RS15455		phosphoribosyltransferase family protein	2	2	719	719	K3836_RS15455	K3T69_RS16330
raiA		ribosome-associated translation inhibitor RaiA	2	2	551	551	K3836_RS03050	K3T69_RS09625
secA		preprotein translocase subunit SecA	2	2	2534	2534	K3836_RS03055	K3T69_RS09620
group_1961	prfB	peptide chain release factor 2	2	2	71	71	K3836_RS03060	K3T69_RS09615
prfB		peptide chain release factor 2	2	2	1028	1028	K3836_RS03060	K3T69_RS09615
ftsE		cell division ATP-binding protein FtsE	2	2	686	686	K3836_RS03065	K3T69_RS09610
ftsX		permease-like cell division protein FtsX	2	2	884	884	K3836_RS03070	K3T69_RS09605
cls		cardiolipin synthase	2	2	1448	1448	K3836_RS03075	K3T69_RS09600
K3836_RS03080		phosphate ABC transporter substrate-binding protein PstS	2	2	857	857	K3836_RS03080	K3T69_RS09595
pstC		phosphate ABC transporter permease subunit PstC	2	2	920	920	K3836_RS03085	K3T69_RS09590
pstA		phosphate ABC transporter permease PstA	2	2	884	884	K3836_RS03090	K3T69_RS09585
rplV		50S ribosomal protein L22	2	2	347	347	K3836_RS00310	K3T69_RS00310
group_1255	pstB	phosphate ABC transporter ATP-binding protein PstB	2	2	806	806	K3836_RS03095	K3T69_RS09580
pstB		phosphate ABC transporter ATP-binding protein PstB	2	2	758	758	K3836_RS03100	K3T69_RS09575
phoU		phosphate signaling complex protein PhoU	2	2	677	677	K3836_RS03105	K3T69_RS09570
K3836_RS03110		YibE/F family protein	2	2	692	692	K3836_RS03110	K3T69_RS09565
K3836_RS03115		YibE/F family protein	2	2	767	767	K3836_RS03115	K3T69_RS09560
liaX		daptomycin-sensing surface protein LiaX	2	2	1568	1568	K3836_RS03120	K3T69_RS09555
K3836_RS03125		PspC domain-containing protein	2	2	320	320	K3836_RS03125	K3T69_RS09550
K3T69_RS09545		phage holin family protein	2	2	350	350	K3836_RS03130	K3T69_RS09545
hprK		HPr(Ser) kinase/phosphatase	2	2	938	938	K3836_RS03135	K3T69_RS09540
lgt		prolipoprotein diacylglyceryl transferase	2	2	830	830	K3836_RS03140	K3T69_RS09535
rpsC		30S ribosomal protein S3	2	2	656	656	K3836_RS00315	K3T69_RS00315
K3T69_RS09530		NAD(P)H-dependent glycerol-3-phosphate dehydrogenase	2	2	1025	1025	K3836_RS03145	K3T69_RS09530
galU		UTP--glucose-1-phosphate uridylyltransferase GalU	2	2	938	938	K3836_RS03150	K3T69_RS09525
K3836_RS03155		DUF948 domain-containing protein	2	2	440	440	K3836_RS03155	K3T69_RS09520
K3836_RS03160		YtxH domain-containing protein	2	2	602	602	K3836_RS03160	K3T69_RS09515
K3T69_RS09510		Xaa-Pro peptidase family protein	2	2	1103	1103	K3836_RS03165	K3T69_RS09510
ccpA		catabolite control protein A	2	2	1001	1001	K3836_RS03170	K3T69_RS09505
K3836_RS03175		hypothetical protein	2	2	395	395	K3836_RS03175	K3T69_RS09500
K3T69_RS09495		hypothetical protein	2	2	251	251	K3836_RS03180	K3T69_RS09495
K3836_RS03185		hypothetical protein	2	2	395	395	K3836_RS03185	K3T69_RS09490
K3T69_RS09485		lipase	2	2	1256	1256	K3836_RS03190	K3T69_RS09485
rplP		50S ribosomal protein L16	2	2	434	434	K3836_RS00320	K3T69_RS00320
K3T69_RS09480		hypothetical protein	2	2	323	323	K3836_RS03195	K3T69_RS09480
K3836_RS03200		hypothetical protein	2	2	266	266	K3836_RS03200	K3T69_RS09475
K3T69_RS09465		transglycosylase domain-containing protein	2	2	2345	2345	K3836_RS03210	K3T69_RS09465
K3T69_RS09460		deoxyribonuclease IV	2	2	902	902	K3836_RS03215	K3T69_RS09460
K3T69_RS09455		hypothetical protein	2	2	1775	1775	K3836_RS03220	K3T69_RS09455
K3T69_RS09450		Nramp family divalent metal transporter	2	2	1586	1586	K3836_RS03225	K3T69_RS09450
K3836_RS03230		YneF family protein	2	2	224	224	K3836_RS03230	K3T69_RS09445
K3836_RS03235		ABC transporter transmembrane domain-containing protein	2	2	1751	1751	K3836_RS03235	K3T69_RS09440
K3T69_RS09435		ABC transporter ATP-binding protein	2	2	1784	1784	K3836_RS03240	K3T69_RS09435
rpmC		50S ribosomal protein L29	2	2	188	188	K3836_RS00325	K3T69_RS00325
K3836_RS03250		beta-glucoside-specific PTS transporter subunit IIABC	2	2	1886	1886	K3836_RS03250	K3T69_RS09425
K3836_RS03255		MurR/RpiR family transcriptional regulator	2	2	902	902	K3836_RS03255	K3T69_RS09420
K3836_RS03260		6-phospho-beta-glucosidase	2	2	1403	1403	K3836_RS03260	K3T69_RS09415
K3T69_RS09410		6-phospho-beta-glucosidase	2	2	1433	1433	K3836_RS03265	K3T69_RS09410
trxB		thioredoxin-disulfide reductase	2	2	926	926	K3836_RS03270	K3T69_RS09405
K3T69_RS09400		phospho-sugar mutase	2	2	1727	1727	K3836_RS03275	K3T69_RS09400
K3836_RS03280		metalloregulator ArsR/SmtB family transcription factor	2	2	350	350	K3836_RS03280	K3T69_RS09395
K3T69_RS09390		pyruvate, water dikinase regulatory protein	2	2	860	860	K3836_RS03285	K3T69_RS09390
K3836_RS03290		Fur family transcriptional regulator	2	2	428	428	K3836_RS03290	K3T69_RS09385
rpsQ		30S ribosomal protein S17	2	2	266	266	K3836_RS00330	K3T69_RS00330
rpsU		30S ribosomal protein S21	2	2	176	176	K3836_RS03295	K3T69_RS09380
K3836_RS03300		GatB/YqeY domain-containing protein	2	2	446	446	K3836_RS03300	K3T69_RS09375
K3836_RS07260		ISL3 family transposase	2	5	1295	1295	K3836_RS03305;K3836_RS05815;K3836_RS07260;K3836_RS08495	K3T69_RS05430
K3T69_RS09365		ISL3 family transposase	2	2	1340	1340	K3836_RS03310	K3T69_RS09365
group_296	brnQ	branched-chain amino acid transport system II carrier protein	2	2	1379	1379	K3836_RS03315	K3T69_RS09360
K3T69_RS09355		PhoH family protein	2	2	971	971	K3836_RS03320	K3T69_RS09355
K3836_RS05495		IS110 family transposase	2	15	1250	1250	K3836_RS03325;K3836_RS03655;K3836_RS05075;K3836_RS05495;K3836_RS07850;K3836_RS08580;K3836_RS10030;K3836_RS10875	K3T69_RS02645;K3T69_RS04110;K3T69_RS04840;K3T69_RS07195;K3T69_RS07615;K3T69_RS09025;K3T69_RS10880
K3T69_RS09350		HDIG domain-containing protein	2	2	2192	2192	K3836_RS03330	K3T69_RS09350
ybeY		rRNA maturation RNase YbeY	2	2	476	476	K3836_RS03335	K3T69_RS09345
K3T69_RS09340		diacylglycerol kinase	2	2	395	395	K3836_RS03340	K3T69_RS09340
rplN		50S ribosomal protein L14	2	2	368	368	K3836_RS00335	K3T69_RS00335
era		GTPase Era	2	2	899	899	K3836_RS03345	K3T69_RS09335
recO		DNA repair protein RecO	2	2	818	818	K3836_RS03350	K3T69_RS09330
glyQ		glycine--tRNA ligase subunit alpha	2	2	917	917	K3836_RS03355	K3T69_RS09325
glyS		glycine--tRNA ligase subunit beta	2	2	2075	2075	K3836_RS03360	K3T69_RS09320
K3836_RS03365		hypothetical protein	2	2	779	779	K3836_RS03365	K3T69_RS09315
K3836_RS03370		LCP family protein	2	2	944	944	K3836_RS03370	K3T69_RS09310
K3T69_RS09305		Wzz/FepE/Etk N-terminal domain-containing protein	2	2	779	779	K3836_RS03375	K3T69_RS09305
K3T69_RS09300		CpsD/CapB family tyrosine-protein kinase	2	2	698	698	K3836_RS03380	K3T69_RS09300
rpsF		30S ribosomal protein S6	2	2	299	299	K3836_RS00035	K3T69_RS00035
K3T69_RS09295		CpsB/CapC family capsule biosynthesis tyrosine phosphatase	2	2	764	764	K3836_RS03385	K3T69_RS09295
K3836_RS03390		sugar transferase	2	2	1451	1466	K3836_RS03390	K3T69_RS09290
rplX		50S ribosomal protein L24	2	2	308	308	K3836_RS00340	K3T69_RS00340
K3T69_RS09285		nucleotide sugar dehydrogenase	2	2	1250	1250	K3836_RS03395	K3T69_RS09285
pssD		PssD/Cps14F family polysaccharide biosynthesis glycosyltransferase	2	2	461	482	K3836_RS03400	K3T69_RS09280
pssE		PssE/Cps14G family polysaccharide biosynthesis glycosyltransferase	2	2	485	485	K3836_RS03405	K3T69_RS09275
K3836_RS03410		glycosyltransferase family 4 protein	2	2	1067	1067	K3836_RS03410	K3T69_RS09270
K3T69_RS09265		glycosyltransferase family 2 protein	2	2	1061	1061	K3836_RS03415	K3T69_RS09265
K3T69_RS09260		poly-gamma-glutamate biosynthesis protein	2	2	590	590	K3836_RS03420	K3T69_RS09260
K3836_RS03425		hypothetical protein	2	2	1310	1310	K3836_RS03425	K3T69_RS09255
K3836_RS03430		glycosyltransferase	2	2	719	719	K3836_RS03430	K3T69_RS09250
K3836_RS03435		glycosyltransferase family 4 protein	2	2	1085	1085	K3836_RS03435	K3T69_RS09245
K3T69_RS09240		oligosaccharide flippase family protein	2	2	1532	1532	K3836_RS03440	K3T69_RS09240
rplE		50S ribosomal protein L5	2	2	539	539	K3836_RS00345	K3T69_RS00345
K3T69_RS09235		DapH/DapD/GlmU-related protein	2	2	221	221	K3836_RS03445	K3T69_RS09235
K3T69_RS09230		VanZ family protein	2	2	617	617	K3836_RS03450	K3T69_RS09230
K3T69_RS09225		hypothetical protein	2	2	425	530	K3836_RS03455	K3T69_RS09225
K3836_RS03460		IS30-like element IS6770 family transposase	2	2	959	959	K3836_RS03460	K3T69_RS09220
yidC		membrane protein insertase YidC	2	2	950	950	K3836_RS03470	K3T69_RS09210
K3T69_RS09205		acylphosphatase	2	2	275	275	K3836_RS03475	K3T69_RS09205
K3836_RS03480		RNA methyltransferase	2	2	764	764	K3836_RS03480	K3T69_RS09200
K3T69_RS09195		HD domain-containing protein	2	2	503	503	K3836_RS03485	K3T69_RS09195
K3T69_RS09185		voltage-gated chloride channel family protein	2	2	1268	1268	K3836_RS03495	K3T69_RS09185
K3836_RS00350		type Z 30S ribosomal protein S14	2	2	185	185	K3836_RS00350	K3T69_RS00350
K3T69_RS09180		YdcF family protein	2	2	1199	1199	K3836_RS03500	K3T69_RS09180
K3T69_RS09175		serine hydrolase	2	2	1307	1307	K3836_RS03505	K3T69_RS09175
K3T69_RS16155		hypothetical protein	2	2	122	122	K3836_RS15240	K3T69_RS16155
K3T69_RS09170		hypothetical protein	2	2	1118	1118	K3836_RS03510	K3T69_RS09170
K3836_RS03515		ISL3-like element ISEfa5 family transposase	2	8	1295	1295	K3836_RS03515;K3836_RS03575;K3836_RS08080;K3836_RS10795	K3T69_RS04610;K3T69_RS09105;K3T69_RS09165;K3T69_RS10800
K3T69_RS09160		hypothetical protein	2	2	320	320	K3836_RS03520	K3T69_RS09160
K3836_RS03525		cold-shock protein	2	2	200	200	K3836_RS03525	K3T69_RS09155
K3836_RS03530		helicase C-terminal domain-containing protein	2	2	2789	2789	K3836_RS03530	K3T69_RS09150
K3836_RS03535		DUF5590 domain-containing protein	2	2	527	527	K3836_RS03535	K3T69_RS09145
K3T69_RS09140		pyridoxal phosphate-dependent aminotransferase	2	2	1190	1190	K3836_RS03540	K3T69_RS09140
rpsH		30S ribosomal protein S8	2	2	398	398	K3836_RS00355	K3T69_RS00355
asnS		asparagine--tRNA ligase	2	2	1298	1298	K3836_RS03545	K3T69_RS09135
K3T69_RS09130		SGNH/GDSL hydrolase family protein	2	2	674	674	K3836_RS03550	K3T69_RS09130
K3T69_RS09125		hypothetical protein	2	2	341	341	K3836_RS03555	K3T69_RS09125
K3836_RS03560		YccF domain-containing protein	2	2	359	359	K3836_RS03560	K3T69_RS09120
K3836_RS15245		hypothetical protein	1	1	122	122	K3836_RS15245
K3T69_RS09115		heavy metal translocating P-type ATPase	2	2	2084	2084	K3836_RS03565	K3T69_RS09115
K3T69_RS09110		amino acid permease	2	2	1466	1466	K3836_RS03570	K3T69_RS09110
K3T69_RS09095		CopY/TcrY family copper transport repressor	2	2	440	440	K3836_RS03585	K3T69_RS09095
copZ		copper chaperone CopZ	2	2	209	209	K3836_RS03590	K3T69_RS09090
rplF		50S ribosomal protein L6	2	2	536	536	K3836_RS00360	K3T69_RS00360
K3T69_RS09085		heavy metal translocating P-type ATPase	2	2	2186	2186	K3836_RS03595	K3T69_RS09085
copB		copper/silver-translocating P-type ATPase CopB	2	2	2168	2168	K3836_RS03600	K3T69_RS09080
K3836_RS03605		transglutaminase domain-containing protein	2	2	2171	2171	K3836_RS03605	K3T69_RS09075
K3T69_RS09070		DUF58 domain-containing protein	2	2	1073	1073	K3836_RS03610	K3T69_RS09070
K3836_RS03615		MoxR family ATPase	2	2	944	944	K3836_RS03615	K3T69_RS09065
K3836_RS03620		hypothetical protein	2	2	1289	1289	K3836_RS03620	K3T69_RS09060
K3836_RS03625		prevent-host-death protein	2	2	569	569	K3836_RS03625	K3T69_RS09055
rplR		50S ribosomal protein L18	2	2	356	356	K3836_RS00365	K3T69_RS00365
K3T69_RS09035		DUF4231 domain-containing protein	2	2	431	431	K3836_RS03645	K3T69_RS09035
K3T69_RS09030		hypothetical protein	2	2	257	257	K3836_RS03650	K3T69_RS09030
group_587	bsh	choloylglycine hydrolase	2	2	974	974	K3836_RS03660	K3T69_RS09020
K3836_RS03670		SdpI family protein	1	1	317	317	K3836_RS03670
K3836_RS03675		hypothetical protein	2	2	365	365	K3836_RS03675	K3T69_RS09010
K3836_RS03680		hypothetical protein	2	2	482	482	K3836_RS03680	K3T69_RS09005
K3T69_RS09000		phosphate ABC transporter substrate-binding protein PstS family protein	2	2	890	890	K3836_RS03685	K3T69_RS09000
rpsE		30S ribosomal protein S5	2	2	500	500	K3836_RS00370	K3T69_RS00370
K3T69_RS08995		cation-translocating P-type ATPase	2	2	2471	2471	K3836_RS03690	K3T69_RS08995
K3T69_RS08990		ATP-binding protein	2	2	1736	1736	K3836_RS03695	K3T69_RS08990
K3836_RS03700		response regulator transcription factor	2	2	704	704	K3836_RS03700	K3T69_RS08985
K3T69_RS08980		DUF523 domain-containing protein	2	2	503	503	K3836_RS03705	K3T69_RS08980
K3T69_RS08975		putative DNA-binding protein	2	2	338	338	K3836_RS03710	K3T69_RS08975
ffh		signal recognition particle protein	2	2	1418	1418	K3836_RS03715	K3T69_RS08970
K3T69_RS08965		DNA-3-methyladenine glycosylase I	2	2	578	578	K3836_RS03720	K3T69_RS08965
K3T69_RS08960		dihydrofolate reductase family protein	2	2	521	521	K3836_RS03725	K3T69_RS08960
K3836_RS03730		NAD(P)H-dependent oxidoreductase	2	2	554	554	K3836_RS03730	K3T69_RS08955
rpsP		30S ribosomal protein S16	2	2	275	275	K3836_RS03735	K3T69_RS08950
rpmD		50S ribosomal protein L30	2	2	179	179	K3836_RS00375	K3T69_RS00375
K3T69_RS08945		KH domain-containing protein	2	2	251	251	K3836_RS03740	K3T69_RS08945
K3836_RS03745		hypothetical protein	2	2	791	791	K3836_RS03745	K3T69_RS08940
rimM		ribosome maturation factor RimM	2	2	521	521	K3836_RS03750	K3T69_RS08935
dnaA		chromosomal replication initiator protein DnaA	2	2	1334	1334	K3836_RS00005	K3T69_RS00005
trmD		tRNA (guanosine(37)-N1)-methyltransferase TrmD	2	2	761	761	K3836_RS03755	K3T69_RS08930
rplS		50S ribosomal protein L19	2	2	347	347	K3836_RS03760	K3T69_RS08925
K3836_RS03765		hypothetical protein	2	2	662	662	K3836_RS03765	K3T69_RS08920
fss3		fibrinogen-binding MSCRAMM adhesin Fss3	2	2	3227	3227	K3836_RS03770	K3T69_RS08915
K3T69_RS08910		YdcP family protein	2	2	314	314	K3836_RS03775	K3T69_RS08910
K3836_RS03780		YdcP family protein	2	2	374	374	K3836_RS03780	K3T69_RS08905
K3T69_RS08900		type II toxin-antitoxin system RelB/DinJ family antitoxin	2	2	344	344	K3836_RS03785	K3T69_RS08900
rplO		50S ribosomal protein L15	2	2	440	440	K3836_RS00380	K3T69_RS00380
K3T69_RS08895		FtsK/SpoIIIE domain-containing protein	2	2	1352	1352	K3836_RS03790	K3T69_RS08895
K3T69_RS08890		DNA (cytosine-5-)-methyltransferase	2	2	1142	1142	K3836_RS03795	K3T69_RS08890
K3836_RS03800		hypothetical protein	2	2	254	254	K3836_RS03800	K3T69_RS08885
mobT		MobT family relaxase	2	2	1184	1184	K3836_RS03805	K3T69_RS08880
K3836_RS03810		DUF3789 domain-containing protein	2	2	137	137	K3836_RS03810	K3T69_RS08875
ltrA		group II intron reverse transcriptase/maturase	2	3	1910	1910	K3836_RS03815;K3836_RS13120	K3T69_RS08870
K3T69_RS08865		hypothetical protein	2	2	224	224	K3836_RS03820	K3T69_RS08865
K3836_RS03825		antirestriction protein ArdA	2	2	500	500	K3836_RS03825	K3T69_RS08860
K3836_RS03830		PHP domain-containing protein	2	2	1847	1847	K3836_RS03830	K3T69_RS08855
K3836_RS03835		AAA family ATPase	2	2	896	896	K3836_RS03835	K3T69_RS08850
secY		preprotein translocase subunit SecY	2	2	1295	1295	K3836_RS00385	K3T69_RS00385
K3836_RS03840		conjugal transfer protein	2	2	389	389	K3836_RS03840	K3T69_RS08845
group_1499	ltrA	group II intron reverse transcriptase/maturase	2	2	1826	1826	K3836_RS03850	K3T69_RS08835
K3T69_RS08825		IS256-like element IS16 family transposase	2	6	1187	1187	K3836_RS03860;K3836_RS08690;K3836_RS10090	K3T69_RS02585;K3T69_RS04000;K3T69_RS08825
K3836_RS03865		hypothetical protein	1	1	107	107	K3836_RS03865
K3T69_RS08815		FUSC family protein	2	2	2129	2129	K3836_RS03870	K3T69_RS08815
K3T69_RS08810		bifunctional lysozyme/C40 family peptidase	2	2	1007	1007	K3836_RS03875	K3T69_RS08810
K3836_RS03880		conjugal transfer protein	2	2	911	911	K3836_RS03880	K3T69_RS08805
ssb		single-stranded DNA-binding protein	2	2	512	512	K3836_RS00040	K3T69_RS00040
istB		IS21-like element helper ATPase IstB	2	2	728	728	K3836_RS03885	K3T69_RS08800
istA		IS21 family transposase	2	2	1409	1409	K3836_RS03890	K3T69_RS08795
K3T69_RS00390		adenylate kinase	2	2	647	647	K3836_RS00390	K3T69_RS00390
K3836_RS03895		IS4 family transposase	2	2	1121	1121	K3836_RS03895	K3T69_RS08790
K3T69_RS08785		hypothetical protein	2	2	212	212	K3836_RS03900	K3T69_RS08785
K3836_RS03905		IS30 family transposase	2	2	953	953	K3836_RS03905	K3T69_RS08780
K3836_RS03910		MarR family transcriptional regulator	2	2	509	509	K3836_RS03910	K3T69_RS08775
K3T69_RS08770		IS3 family transposase	2	2	276	276	K3836_RS03915	K3T69_RS08770
K3836_RS03920		LacI family DNA-binding transcriptional regulator	2	2	980	980	K3836_RS03920	K3T69_RS08765
K3T69_RS08760		family 43 glycosylhydrolase	2	2	1418	1418	K3836_RS03925	K3T69_RS08760
K3836_RS03930		PTS transporter subunit EIIC	2	2	1469	1469	K3836_RS03930	K3T69_RS08755
K3836_RS03935		PTS glucose transporter subunit IIA	2	2	467	467	K3836_RS03935	K3T69_RS08750
K3836_RS03940		ROK family protein	1	1	872	872	K3836_RS03940
infA		translation initiation factor IF-1	2	2	218	218	K3836_RS00395	K3T69_RS00395
K3836_RS03945		sigma 54-interacting transcriptional regulator	2	2	2534	2534	K3836_RS03945	K3T69_RS08740
K3836_RS03950		PTS sugar transporter subunit IIC	2	2	773	773	K3836_RS03950	K3T69_RS08735
K3836_RS03955		PTS system mannose/fructose/sorbose family transporter subunit IID	2	2	791	791	K3836_RS03955	K3T69_RS08730
K3836_RS03960		PTS sugar transporter subunit IIB	2	2	491	491	K3836_RS03960	K3T69_RS08725
K3836_RS03965		PTS sugar transporter subunit IIA	2	2	410	410	K3836_RS03965	K3T69_RS08720
K3836_RS03970		beta-fructofuranosidase	2	2	1400	1400	K3836_RS03970	K3T69_RS08715
K3T69_RS08710		VOC family protein	2	2	374	374	K3836_RS03975	K3T69_RS08710
K3T69_RS08700		hypothetical protein	2	2	194	194	K3836_RS03985	K3T69_RS08700
rpmJ		50S ribosomal protein L36	2	2	116	116	K3836_RS00400	K3T69_RS00400
tnpB		IS66 family insertion sequence element accessory protein TnpB	2	2	353	353	K3836_RS03990	K3T69_RS08695
K3836_RS03995		IS66 family transposase	1	1	1547	1547	K3836_RS03995
K3T69_RS08685		sigma factor-like helix-turn-helix DNA-binding protein	2	2	428	428	K3836_RS04000	K3T69_RS08685
K3836_RS04005		helix-turn-helix domain-containing protein	2	2	242	242	K3836_RS04005	K3T69_RS08680
K3836_RS04010		hypothetical protein	2	2	215	215	K3836_RS04010	K3T69_RS08675
K3T69_RS08670		helix-turn-helix domain-containing protein	2	2	314	314	K3836_RS04015	K3T69_RS08670
K3T69_RS08665		site-specific integrase	2	2	1178	1178	K3836_RS04020	K3T69_RS08665
K3836_RS15460		hypothetical protein	2	2	185	185	K3836_RS15460	K3T69_RS16320
K3836_RS04025		DUF2087 domain-containing protein	2	2	293	293	K3836_RS04025	K3T69_RS08660
K3T69_RS08655		MBG domain-containing protein	2	2	2327	2327	K3836_RS04035	K3T69_RS08655
rpsM		30S ribosomal protein S13	2	2	365	365	K3836_RS00405	K3T69_RS00405
K3T69_RS16145		prealbumin-like fold domain-containing protein	2	2	515	515	K3836_RS15255	K3T69_RS16145
K3836_RS04050		pilin N-terminal domain-containing protein	2	2	446	446	K3836_RS04050	K3T69_RS08640
K3T69_RS08635		SpaH/EbpB family LPXTG-anchored major pilin	2	2	815	815	K3836_RS04055	K3T69_RS08635
K3T69_RS08630		class C sortase	2	2	1172	1172	K3836_RS04060	K3T69_RS08630
K3T69_RS08625		hypothetical protein	2	2	494	494	K3836_RS04065	K3T69_RS08625
K3T69_RS08620		hypothetical protein	2	2	194	194	K3836_RS04070	K3T69_RS08620
K3836_RS04075		helix-turn-helix domain-containing protein	2	2	422	422	K3836_RS04075	K3T69_RS08615
K3836_RS04080		MFS transporter	2	2	1193	1193	K3836_RS04080	K3T69_RS08610
K3T69_RS08605		MerR family transcriptional regulator	2	2	377	377	K3836_RS04085	K3T69_RS08605
rpsK		30S ribosomal protein S11	2	2	389	389	K3836_RS00410	K3T69_RS00410
K3T69_RS08600		LysR family transcriptional regulator	2	2	338	338	K3836_RS04090	K3T69_RS08600
K3T69_RS08595		LysR family transcriptional regulator substrate-binding protein	2	2	443	443	K3836_RS04095	K3T69_RS08595
K3T69_RS08590		carbohydrate ABC transporter permease	2	2	815	815	K3836_RS04100	K3T69_RS08590
K3T69_RS08585		DUF624 domain-containing protein	2	2	662	662	K3836_RS04105	K3T69_RS08585
alsS		acetolactate synthase AlsS	2	2	1664	1664	K3836_RS04110	K3T69_RS08580
budA		acetolactate decarboxylase	2	2	710	710	K3836_RS04115	K3T69_RS08575
K3836_RS04120		GAF domain-containing protein	2	2	497	497	K3836_RS04120	K3T69_RS08570
K3836_RS04125		hypothetical protein	2	2	260	260	K3836_RS04125	K3T69_RS08565
K3836_RS15260		hypothetical protein	1	1	128	128	K3836_RS15260
K3T69_RS08560		hypothetical protein	2	2	239	239	K3836_RS04130	K3T69_RS08560
K3T69_RS00415		DNA-directed RNA polymerase subunit alpha	2	2	938	938	K3836_RS00415	K3T69_RS00415
K3836_RS04140		hypothetical protein	1	1	314	314	K3836_RS04140
K3T69_RS08540		DUF5960 family protein	2	2	302	302	K3836_RS04150	K3T69_RS08540
K3T69_RS08525		Cof-type HAD-IIB family hydrolase	2	2	773	773	K3836_RS04165	K3T69_RS08525
K3T69_RS08520		SdpI family protein	2	2	350	350	K3836_RS04170	K3T69_RS08520
K3836_RS04175		response regulator transcription factor	2	2	716	716	K3836_RS04175	K3T69_RS08515
K3836_RS04180		HAMP domain-containing sensor histidine kinase	2	2	1448	1448	K3836_RS04180	K3T69_RS08510
K3836_RS04185		hypothetical protein	2	2	509	509	K3836_RS04185	K3T69_RS08505
rplQ		50S ribosomal protein L17	2	2	380	380	K3836_RS00420	K3T69_RS00420
K3T69_RS08500		hypothetical protein	2	2	725	725	K3836_RS04190	K3T69_RS08500
K3836_RS04195		LTA synthase family protein	2	2	2120	2120	K3836_RS04195	K3T69_RS08495
K3836_RS04200		class I SAM-dependent rRNA methyltransferase	2	2	1178	1178	K3836_RS04200	K3T69_RS08490
aroD		type I 3-dehydroquinate dehydratase	2	2	758	758	K3836_RS04205	K3T69_RS08485
ybaK		Cys-tRNA(Pro) deacylase	2	2	485	485	K3836_RS04210	K3T69_RS08480
K3T69_RS08475		NAD(P)/FAD-dependent oxidoreductase	2	2	1253	1253	K3836_RS04215	K3T69_RS08475
gdhA		NADP-specific glutamate dehydrogenase	2	2	1349	1349	K3836_RS04220	K3T69_RS08470
K3836_RS04225		glucose-6-phosphate isomerase	2	2	1346	1346	K3836_RS04225	K3T69_RS08465
K3836_RS04230		YxeA family protein	2	2	386	386	K3836_RS04230	K3T69_RS08460
K3T69_RS08455		IS982-like element ISEfm1 family transposase	2	2	908	908	K3836_RS04235	K3T69_RS08455
K3836_RS00425		energy-coupling factor ABC transporter ATP-binding protein	2	2	839	839	K3836_RS00425	K3T69_RS00425
K3T69_RS08450		IS30 family transposase	2	2	959	959	K3836_RS04240	K3T69_RS08450
K3836_RS04245		hypothetical protein	2	2	149	149	K3836_RS04245	K3T69_RS08445
K3836_RS04250		hypothetical protein	2	2	212	212	K3836_RS04250	K3T69_RS08440
K3T69_RS08435		glycerophosphodiester phosphodiesterase	2	2	1799	1799	K3836_RS04255	K3T69_RS08435
K3T69_RS08430		VTT domain-containing protein	2	2	596	596	K3836_RS04260	K3T69_RS08430
K3T69_RS08425		IS30 family transposase	2	2	959	959	K3836_RS04265	K3T69_RS08425
K3836_RS04270		carboxymuconolactone decarboxylase family protein	2	2	344	344	K3836_RS04270	K3T69_RS08420
K3836_RS04280		hypothetical protein	2	2	350	350	K3836_RS04280	K3T69_RS08410
K3836_RS04285		DUF1576 domain-containing protein	2	2	1331	1331	K3836_RS04285	K3T69_RS08405
K3836_RS00430		energy-coupling factor ABC transporter ATP-binding protein	2	2	869	869	K3836_RS00430	K3T69_RS00430
K3836_RS04290		TetR/AcrR family transcriptional regulator	2	2	566	566	K3836_RS04290	K3T69_RS08400
bsh		choloylglycine hydrolase	2	2	974	974	K3836_RS04300	K3T69_RS08390
asnB		asparagine synthase (glutamine-hydrolyzing)	2	2	1895	1895	K3836_RS04305	K3T69_RS08385
K3T69_RS08380		DUF2188 domain-containing protein	2	2	446	446	K3836_RS04310	K3T69_RS08380
group_539	rpmG	50S ribosomal protein L33	2	2	149	149	K3836_RS04315	K3T69_RS08375
K3T69_RS08370		dihydrofolate reductase	2	2	518	518	K3836_RS04320	K3T69_RS08370
K3836_RS04325		ABC transporter substrate-binding protein	2	2	956	956	K3836_RS04325	K3T69_RS08365
K3T69_RS08360		ABC transporter ATP-binding protein	2	2	806	806	K3836_RS04330	K3T69_RS08360
K3T69_RS08355		iron ABC transporter permease	2	2	989	989	K3836_RS04335	K3T69_RS08355
K3836_RS00435		energy-coupling factor transporter transmembrane protein EcfT	2	2	797	797	K3836_RS00435	K3T69_RS00435
K3T69_RS08350		iron ABC transporter permease	2	2	1004	1004	K3836_RS04340	K3T69_RS08350
K3836_RS04345		5-formyltetrahydrofolate cyclo-ligase	2	2	542	542	K3836_RS04345	K3T69_RS08345
K3T69_RS08340		rhomboid family intramembrane serine protease	2	2	698	734	K3836_RS04350	K3T69_RS08340
K3836_RS04355		YqgQ family protein	2	2	212	212	K3836_RS04355	K3T69_RS08335
K3836_RS04360		ROK family glucokinase	2	2	962	962	K3836_RS04360	K3T69_RS08330
K3836_RS04365		rhodanese-like domain-containing protein	2	2	395	395	K3836_RS04365	K3T69_RS08325
K3T69_RS08320		DUF488 family protein	2	2	365	365	K3836_RS04370	K3T69_RS08320
K3T69_RS08315		FAD/NAD(P)-binding protein	2	2	1811	1811	K3836_RS04375	K3T69_RS08315
rpsR		30S ribosomal protein S18	2	2	236	236	K3836_RS00045	K3T69_RS00045
K3836_RS04380		DUF3042 family protein	2	2	167	167	K3836_RS04380	K3T69_RS08310
galE		UDP-glucose 4-epimerase GalE	2	2	989	989	K3836_RS04385	K3T69_RS08305
group_2188	truA	tRNA pseudouridine(38-40) synthase TruA	2	2	746	746	K3836_RS00440	K3T69_RS00440
galT		UDP-glucose--hexose-1-phosphate uridylyltransferase	2	2	1484	1484	K3836_RS04390	K3T69_RS08300
K3T69_RS08295		LacI family DNA-binding transcriptional regulator	2	2	980	980	K3836_RS04395	K3T69_RS08295
tsaB		tRNA (adenosine(37)-N6)-threonylcarbamoyltransferase complex dimerization subunit type 1 TsaB	2	2	722	722	K3836_RS04400	K3T69_RS08290
group_1281	rimI	ribosomal protein S18-alanine N-acetyltransferase	2	2	542	542	K3836_RS04405	K3T69_RS08285
rimI		ribosomal protein S18-alanine N-acetyltransferase	2	2	464	464	K3836_RS04410	K3T69_RS08280
tsaD		tRNA (adenosine(37)-N6)-threonylcarbamoyltransferase complex transferase subunit TsaD	2	2	1016	1016	K3836_RS04415	K3T69_RS08275
K3T69_RS08270		Crp/Fnr family transcriptional regulator	2	2	701	701	K3836_RS04420	K3T69_RS08270
arcA		arginine deiminase	2	2	1229	1229	K3836_RS04425	K3T69_RS08265
argF		ornithine carbamoyltransferase	2	2	1019	1019	K3836_RS04430	K3T69_RS08260
arcC		carbamate kinase	2	2	947	947	K3836_RS04435	K3T69_RS08255
K3836_RS00445		YfhO family protein	2	2	2609	2669	K3836_RS00445	K3T69_RS00445
argS		arginine--tRNA ligase	2	2	1691	1691	K3836_RS04440	K3T69_RS08250
K3T69_RS08245		HAD hydrolase-like protein	2	2	545	545	K3836_RS04445	K3T69_RS08245
K3T69_RS08240		hypothetical protein	2	2	128	128	K3836_RS04450	K3T69_RS08240
phnW		2-aminoethylphosphonate--pyruvate transaminase	2	2	1091	1091	K3836_RS04455	K3T69_RS08235
K3836_RS04460		ArgR family transcriptional regulator	2	2	479	479	K3836_RS04460	K3T69_RS08230
rpsB		30S ribosomal protein S2	2	2	782	782	K3836_RS04465	K3T69_RS08225
tsf		translation elongation factor Ts	2	2	881	881	K3836_RS04470	K3T69_RS08220
pyrH		UMP kinase	2	2	722	722	K3836_RS04475	K3T69_RS08215
frr		ribosome recycling factor	2	2	557	557	K3836_RS04480	K3T69_RS08210
K3T69_RS08205		IS110 family transposase	2	2	1250	1250	K3836_RS04485	K3T69_RS08205
rpmB		50S ribosomal protein L28	2	2	188	188	K3836_RS00450	K3T69_RS00450
K3T69_RS08200		isoprenyl transferase	2	2	812	812	K3836_RS04490	K3T69_RS08200
K3836_RS04495		phosphatidate cytidylyltransferase	2	2	800	800	K3836_RS04495	K3T69_RS08195
rseP		RIP metalloprotease RseP	2	2	1268	1268	K3836_RS04500	K3T69_RS08190
K3T69_RS08185		proline--tRNA ligase	2	2	1709	1709	K3836_RS04505	K3T69_RS08185
K3836_RS04510		PolC-type DNA polymerase III	2	2	4358	4358	K3836_RS04510	K3T69_RS08180
rimP		ribosome maturation factor RimP	2	2	473	473	K3836_RS04515	K3T69_RS08175
nusA		transcription termination factor NusA	2	2	1175	1175	K3836_RS04520	K3T69_RS08170
K3T69_RS08165		YlxR family protein	2	2	293	293	K3836_RS04525	K3T69_RS08165
K3T69_RS08160		YlxQ-related RNA-binding protein	2	2	311	311	K3836_RS04530	K3T69_RS08160
infB		translation initiation factor IF-2	2	2	2306	2306	K3836_RS04535	K3T69_RS08155
K3T69_RS00455		Asp23/Gls24 family envelope stress response protein	2	2	362	362	K3836_RS00455	K3T69_RS00455
rbfA		30S ribosome-binding factor RbfA	2	2	347	347	K3836_RS04540	K3T69_RS08150
truB		tRNA pseudouridine(55) synthase TruB	2	2	923	923	K3836_RS04560	K3T69_RS08130
ribF		riboflavin biosynthesis protein RibF	2	2	941	941	K3836_RS04565	K3T69_RS08125
K3836_RS04570		SDR family oxidoreductase	2	2	785	785	K3836_RS04570	K3T69_RS08120
K3T69_RS08115		GRP family sugar transporter	2	2	851	851	K3836_RS04575	K3T69_RS08115
K3836_RS04580		helix-turn-helix domain-containing protein	2	2	452	452	K3836_RS04580	K3T69_RS08110
K3836_RS04585		DUF1801 domain-containing protein	2	2	368	368	K3836_RS04585	K3T69_RS08105
K3836_RS04590		YbaK/EbsC family protein	2	2	482	482	K3836_RS04590	K3T69_RS08100
K3T69_RS00460		DAK2 domain-containing protein	2	2	1682	1682	K3836_RS00460	K3T69_RS00460
K3836_RS04595		LD-carboxypeptidase	2	2	1010	1010	K3836_RS04595	K3T69_RS08095
K3836_RS04600		hypothetical protein	2	2	713	713	K3836_RS04600	K3T69_RS08090
K3836_RS04610		adenosine deaminase	2	2	227	227	K3836_RS04610	K3T69_RS08080
hrcA		heat-inducible transcriptional repressor HrcA	2	2	1043	1043	K3836_RS04620	K3T69_RS08070
grpE		nucleotide exchange factor GrpE	2	2	563	563	K3836_RS04625	K3T69_RS08065
dnaK		molecular chaperone DnaK	2	2	1829	1829	K3836_RS04630	K3T69_RS08060
dnaJ		molecular chaperone DnaJ	2	2	1166	1166	K3836_RS04635	K3T69_RS08055
K3T69_RS08045		helix-turn-helix domain-containing protein	2	2	629	629	K3836_RS04645	K3T69_RS08045
recG		ATP-dependent DNA helicase RecG	2	2	2036	2036	K3836_RS00465	K3T69_RS00465
K3836_RS04650		hypothetical protein	2	2	173	173	K3836_RS04650	K3T69_RS08040
K3T69_RS08035		helix-turn-helix domain-containing protein	2	2	206	206	K3836_RS04655	K3T69_RS08035
K3T69_RS08030		sigma factor-like helix-turn-helix DNA-binding protein	2	2	419	419	K3836_RS04660	K3T69_RS08030
K3T69_RS08025		helix-turn-helix transcriptional regulator	2	2	353	353	K3836_RS04665	K3T69_RS08025
K3T69_RS08020		cysteine-rich KTR domain-containing protein	2	2	167	167	K3836_RS04670	K3T69_RS08020
tet(M)		tetracycline resistance ribosomal protection protein Tet(M)	2	2	1919	1919	K3836_RS04675	K3T69_RS08015
K3836_RS04680		tetracycline resistance determinant leader peptide	2	2	116	116	K3836_RS04680	K3T69_RS08010
K3836_RS04690		helix-turn-helix transcriptional regulator	2	2	635	635	K3836_RS04690	K3T69_RS08000
K3T69_RS07995		XRE family transcriptional regulator	2	2	1142	1142	K3836_RS04695	K3T69_RS07995
K3836_RS04700		excisionase	2	2	206	206	K3836_RS04700	K3T69_RS07990
plsX		phosphate acyltransferase PlsX	2	2	1001	1001	K3836_RS00470	K3T69_RS00470
K3T69_RS07985		tyrosine-type recombinase/integrase	2	2	1193	1193	K3836_RS04705	K3T69_RS07985
K3836_RS04710		amino acid ABC transporter ATP-binding protein	2	2	737	737	K3836_RS04710	K3T69_RS07980
K3836_RS04715		amino acid ABC transporter substrate-binding protein/permease	2	2	1502	1502	K3836_RS04715	K3T69_RS07975
uvrB		excinuclease ABC subunit UvrB	2	2	1994	1994	K3836_RS04720	K3T69_RS07970
uvrA		excinuclease ABC subunit UvrA	2	2	2816	2816	K3836_RS04725	K3T69_RS07965
K3836_RS04730		D-aspartate ligase	2	2	1265	1265	K3836_RS04730	K3T69_RS07960
K3836_RS04735		aspartate racemase	2	2	731	731	K3836_RS04735	K3T69_RS07955
rapZ		RNase adapter RapZ	2	2	884	884	K3836_RS04740	K3T69_RS07950
K3836_RS04745		YvcK family protein	2	2	998	998	K3836_RS04745	K3T69_RS07945
whiA		DNA-binding protein WhiA	2	2	935	935	K3836_RS04750	K3T69_RS07940
acpP		acyl carrier protein	2	2	242	242	K3836_RS00475	K3T69_RS00475
K3T69_RS07935		hypothetical protein	2	2	650	650	K3836_RS04755	K3T69_RS07935
K3836_RS04760		DUF443 family protein	2	2	581	581	K3836_RS04760	K3T69_RS07930
K3T69_RS07920		hypothetical protein	2	2	251	251	K3836_RS04770	K3T69_RS07920
K3T69_RS07915		hypothetical protein	2	2	278	278	K3836_RS04775	K3T69_RS07915
K3836_RS04780		hypothetical protein	2	2	257	257	K3836_RS04780	K3T69_RS07910
K3T69_RS07905		hypothetical protein	2	2	611	611	K3836_RS04785	K3T69_RS07905
K3836_RS04790		hypothetical protein	2	2	557	557	K3836_RS04790	K3T69_RS07900
K3T69_RS07895		DsbA family protein	2	2	521	521	K3836_RS04795	K3T69_RS07895
nifJ		pyruvate:ferredoxin (flavodoxin) oxidoreductase	2	2	3692	3692	K3836_RS04800	K3T69_RS07890
K3836_RS00480		ABC transporter ATP-binding protein	2	2	1004	1004	K3836_RS00480	K3T69_RS00480
cdaA		diadenylate cyclase CdaA	2	2	887	887	K3836_RS04805	K3T69_RS07885
K3T69_RS07880		CdaR family protein	2	2	1169	1169	K3836_RS04810	K3T69_RS07880
glmM		phosphoglucosamine mutase	2	2	1355	1355	K3836_RS04815	K3T69_RS07875
glmS		glutamine--fructose-6-phosphate transaminase (isomerizing)	2	2	1805	1805	K3836_RS04820	K3T69_RS07870
K3836_RS04825		hypothetical protein	2	2	290	290	K3836_RS04825	K3T69_RS07865
group_1391	sppA	signal peptide peptidase SppA	2	2	1025	1025	K3836_RS04830	K3T69_RS07860
K3T69_RS07855		RDD family protein	2	2	659	659	K3836_RS04835	K3T69_RS07855
K3836_RS04840		hypothetical protein	2	2	932	932	K3836_RS04840	K3T69_RS07850
tig		trigger factor	2	2	1289	1289	K3836_RS04845	K3T69_RS07845
clpX		ATP-dependent Clp protease ATP-binding subunit ClpX	2	2	1250	1250	K3836_RS04850	K3T69_RS07840
K3T69_RS00485		ATP-binding cassette domain-containing protein	2	2	944	944	K3836_RS00485	K3T69_RS00485
yihA		ribosome biogenesis GTP-binding protein YihA/YsxC	2	2	587	587	K3836_RS04855	K3T69_RS07835
K3T69_RS07830		SPJ_0845 family protein	2	2	155	155	K3836_RS04860	K3T69_RS07830
K3T69_RS07825		hypothetical protein	2	2	1328	1328	K3836_RS04865	K3T69_RS07825
K3T69_RS07820		hypothetical protein	2	2	209	209	K3836_RS04870	K3T69_RS07820
K3836_RS04875		DeoR/GlpR family DNA-binding transcription regulator	2	2	752	752	K3836_RS04875	K3T69_RS07815
pfkB		1-phosphofructokinase	2	2	914	914	K3836_RS04880	K3T69_RS07810
K3836_RS04885		fructose-specific PTS transporter subunit EIIC	2	2	1931	1931	K3836_RS04885	K3T69_RS07805
K3836_RS00050		DHH family phosphoesterase	2	2	1973	1973	K3836_RS00050	K3T69_RS00050
K3836_RS04890		ClC family H(+)/Cl(-) exchange transporter	2	2	1559	1559	K3836_RS04890	K3T69_RS07800
pcrA		DNA helicase PcrA	2	2	2234	2234	K3836_RS04895	K3T69_RS07795
ligA		NAD-dependent DNA ligase LigA	2	2	2036	2036	K3836_RS04900	K3T69_RS07790
K3836_RS00490		ABC transporter permease	2	2	962	962	K3836_RS00490	K3T69_RS00490
gatC		Asp-tRNA(Asn)/Glu-tRNA(Gln) amidotransferase subunit GatC	2	2	305	305	K3836_RS04905	K3T69_RS07785
gatA		Asp-tRNA(Asn)/Glu-tRNA(Gln) amidotransferase subunit GatA	2	2	1472	1472	K3836_RS04910	K3T69_RS07780
gatB		Asp-tRNA(Asn)/Glu-tRNA(Gln) amidotransferase subunit GatB	2	2	1430	1430	K3836_RS04915	K3T69_RS07775
K3T69_RS07770		diacylglycerol kinase	2	2	1055	1055	K3836_RS04920	K3T69_RS07770
group_2229	rlmD	23S rRNA (uracil(1939)-C(5))-methyltransferase RlmD	2	2	1373	1373	K3836_RS04925	K3T69_RS07765
K3836_RS04930		30S ribosomal protein S9	2	2	128	128	K3836_RS04930	K3T69_RS07760
K3836_RS04935		hypothetical protein	2	2	188	188	K3836_RS04935	K3T69_RS07755
K3T69_RS07750		alpha/beta hydrolase	2	2	1013	1013	K3836_RS04940	K3T69_RS07750
K3836_RS04945		LacI family DNA-binding transcriptional regulator	2	2	1034	1034	K3836_RS04945	K3T69_RS07745
K3836_RS04950		alpha-galactosidase	2	2	2225	2225	K3836_RS04950	K3T69_RS07740
K3T69_RS00495		ABC transporter permease	2	2	914	914	K3836_RS00495	K3T69_RS00495
K3836_RS04955		glycoside hydrolase family 2	2	2	1883	1883	K3836_RS04955	K3T69_RS07735
K3836_RS04960		beta-galactosidase small subunit	2	2	974	974	K3836_RS04960	K3T69_RS07730
aroF		3-deoxy-7-phosphoheptulonate synthase	2	2	1022	1022	K3836_RS04965	K3T69_RS07725
aroB		3-dehydroquinate synthase	2	2	1064	1064	K3836_RS04970	K3T69_RS07720
aroC		chorismate synthase	2	2	1166	1166	K3836_RS04975	K3T69_RS07715
K3T69_RS07710		prephenate dehydrogenase	2	2	1091	1091	K3836_RS04980	K3T69_RS07710
aroA		3-phosphoshikimate 1-carboxyvinyltransferase	2	2	1295	1295	K3836_RS04985	K3T69_RS07705
K3836_RS04990		shikimate kinase	2	2	509	509	K3836_RS04990	K3T69_RS07700
pheA		prephenate dehydratase	2	2	836	836	K3836_RS04995	K3T69_RS07695
K3836_RS05000		sensor histidine kinase	2	2	1736	1736	K3836_RS05000	K3T69_RS07690
K3836_RS00500		oligopeptide ABC transporter substrate-binding protein	2	2	1781	1781	K3836_RS00500	K3T69_RS00500
K3T69_RS07685		AraC family transcriptional regulator	2	2	929	929	K3836_RS05005	K3T69_RS07685
K3T69_RS07680		response regulator	2	2	578	578	K3836_RS05010	K3T69_RS07680
K3836_RS05015		ABC transporter substrate-binding protein	2	2	1286	1286	K3836_RS05015	K3T69_RS07675
K3836_RS05020		sugar ABC transporter permease	1	1	869	869	K3836_RS05020
K3T69_RS07665		carbohydrate ABC transporter permease	2	2	887	887	K3836_RS05025	K3T69_RS07665
K3836_RS05030		DUF1538 domain-containing protein	2	2	683	683	K3836_RS05030	K3T69_RS07660
K3T69_RS07655		DUF1538 domain-containing protein	2	2	773	773	K3836_RS05035	K3T69_RS07655
K3836_RS05040		P-II family nitrogen regulator	2	2	398	398	K3836_RS05040	K3T69_RS07650
K3836_RS05045		transcriptional regulator	1	1	671	671	K3836_RS05045
K3836_RS05050		hypothetical protein	2	2	440	440	K3836_RS05050	K3T69_RS07640
rnc		ribonuclease III	2	2	686	686	K3836_RS00505	K3T69_RS00505
K3836_RS05055		2,3-bisphosphoglycerate-dependent phosphoglycerate mutase	2	2	668	668	K3836_RS05055	K3T69_RS07635
K3836_RS05060		HAD-IA family hydrolase	2	2	623	623	K3836_RS05060	K3T69_RS07630
K3836_RS05065		DUF1149 family protein	2	2	386	386	K3836_RS05065	K3T69_RS07625
K3T69_RS07620		L-cystine transporter	2	2	1391	1391	K3836_RS05070	K3T69_RS07620
K3836_RS05080		lactoylglutathione lyase	2	2	368	368	K3836_RS05080	K3T69_RS07610
K3836_RS05085		rhodanese-related sulfurtransferase	2	2	941	941	K3836_RS05085	K3T69_RS07605
K3T69_RS07600		metallophosphoesterase	2	2	731	731	K3836_RS05090	K3T69_RS07600
K3T69_RS07595		Tex family protein	2	2	2180	2180	K3836_RS05095	K3T69_RS07595
K3T69_RS07590		SprT family protein	2	2	482	482	K3836_RS05100	K3T69_RS07590
smc		chromosome segregation protein SMC	2	2	3581	3581	K3836_RS00510	K3T69_RS00510
K3T69_RS07585		YdcF family protein	2	2	761	761	K3836_RS05105	K3T69_RS07585
murC		UDP-N-acetylmuramate--L-alanine ligase	2	2	1334	1334	K3836_RS05110	K3T69_RS07580
K3T69_RS07575		MaoC/PaaZ C-terminal domain-containing protein	2	2	485	485	K3836_RS05115	K3T69_RS07575
K3T69_RS07570		Bax inhibitor-1/YccA family protein	2	2	683	683	K3836_RS05120	K3T69_RS07570
polA		DNA polymerase I	2	2	2645	2645	K3836_RS05125	K3T69_RS07565
mutM		DNA-formamidopyrimidine glycosylase	2	2	836	836	K3836_RS05130	K3T69_RS07560
coaE		dephospho-CoA kinase	2	2	629	629	K3836_RS05135	K3T69_RS07555
K3836_RS05140		hypothetical protein	2	2	332	332	K3836_RS05140	K3T69_RS07550
nrdR		transcriptional regulator NrdR	2	2	491	491	K3836_RS05145	K3T69_RS07545
K3T69_RS07540		DnaD domain protein	2	2	1373	1373	K3836_RS05150	K3T69_RS07540
K3836_RS00515		Cof-type HAD-IIB family hydrolase	2	2	809	809	K3836_RS00515	K3T69_RS00515
dnaI		primosomal protein DnaI	2	2	926	926	K3836_RS05155	K3T69_RS07535
K3836_RS05160		lipoprotein	2	2	440	440	K3836_RS05160	K3T69_RS07530
K3836_RS05165		tRNA (adenine(22)-N(1))-methyltransferase TrmK	2	2	701	701	K3836_RS05165	K3T69_RS07525
K3836_RS05170		Nif3-like dinuclear metal center hexameric protein	2	2	1121	1121	K3836_RS05170	K3T69_RS07520
pepT		peptidase T	2	2	1232	1232	K3836_RS05175	K3T69_RS07515
K3836_RS05180		YegS/Rv2252/BmrU family lipid kinase	2	2	908	908	K3836_RS05180	K3T69_RS07510
K3T69_RS07505		DUF1294 domain-containing protein	2	2	272	272	K3836_RS05185	K3T69_RS07505
K3836_RS05190		lysylphosphatidylglycerol synthase transmembrane domain-containing protein	2	2	1046	1046	K3836_RS05190	K3T69_RS07500
clpB		ATP-dependent chaperone ClpB	2	2	2609	2609	K3836_RS05195	K3T69_RS07495
K3836_RS05200		hypothetical protein	2	2	686	686	K3836_RS05200	K3T69_RS07490
ftsY		signal recognition particle-docking protein FtsY	2	2	998	998	K3836_RS00520	K3T69_RS00520
K3T69_RS07485		nucleoside 2-deoxyribosyltransferase	2	2	494	494	K3836_RS05205	K3T69_RS07485
K3836_RS05210		GNAT family N-acetyltransferase	2	2	1220	1220	K3836_RS05210	K3T69_RS07480
lepA		translation elongation factor 4	2	2	1835	1835	K3836_RS05215	K3T69_RS07475
K3836_RS05220		helix-turn-helix domain-containing protein	2	2	911	911	K3836_RS05220	K3T69_RS07470
K3T69_RS07465		hypothetical protein	2	2	236	251	K3836_RS05225	K3T69_RS07465
K3T69_RS07455		hypothetical protein	2	2	239	239	K3836_RS05235	K3T69_RS07455
K3836_RS05240		VaFE repeat-containing surface-anchored protein	2	2	4283	4283	K3836_RS05240	K3T69_RS07450
K3836_RS05245		hypothetical protein	2	2	365	365	K3836_RS05245	K3T69_RS07445
K3T69_RS07440		hypothetical protein	2	2	452	452	K3836_RS05250	K3T69_RS07440
gshAB		bifunctional glutamate--cysteine ligase GshA/glutathione synthetase GshB	2	2	2267	2267	K3836_RS00525	K3T69_RS00525
K3836_RS05255		hypothetical protein	2	2	1475	1475	K3836_RS05255	K3T69_RS07435
K3T69_RS07430		hypothetical protein	2	2	311	311	K3836_RS05260	K3T69_RS07430
K3836_RS05265		replication initiation factor domain-containing protein	2	2	1256	1256	K3836_RS05265	K3T69_RS07425
K3836_RS05270		hypothetical protein	2	2	545	545	K3836_RS05270	K3T69_RS07420
K3836_RS05275		hypothetical protein	2	2	500	500	K3836_RS05275	K3T69_RS07415
K3836_RS15270		hypothetical protein	2	2	278	278	K3836_RS15270	K3T69_RS16135
K3T69_RS07405		hypothetical protein	2	2	344	344	K3836_RS05285	K3T69_RS07405
K3T69_RS07400		LPXTG cell wall anchor domain-containing protein	2	2	911	911	K3836_RS05290	K3T69_RS07400
K3836_RS05295		conjugal transfer protein	2	2	794	794	K3836_RS05295	K3T69_RS07395
K3836_RS00530		YueI family protein	2	2	452	452	K3836_RS00530	K3T69_RS00530
K3T69_RS07385		hypothetical protein	2	2	182	191	K3836_RS05305	K3T69_RS07385
K3T69_RS07380		TcpD family membrane protein	2	2	218	218	K3836_RS05310	K3T69_RS07380
K3T69_RS07375		TcpE family conjugal transfer membrane protein	2	2	410	410	K3836_RS05315	K3T69_RS07375
K3836_RS05320		ATP-binding protein	2	2	2528	2528	K3836_RS05320	K3T69_RS07370
K3T69_RS07365		hypothetical protein	2	2	2210	2210	K3836_RS05325	K3T69_RS07365
K3T69_RS07360		glucosaminidase domain-containing protein	2	2	1091	1091	K3836_RS05330	K3T69_RS07360
K3836_RS05335		EF0163 family protein	2	2	542	542	K3836_RS05335	K3T69_RS07355
K3836_RS05340		hypothetical protein	2	2	257	257	K3836_RS05340	K3T69_RS07350
K3T69_RS07345		hypothetical protein	2	2	332	332	K3836_RS05345	K3T69_RS07345
K3836_RS05350		hypothetical protein	2	2	548	548	K3836_RS05350	K3T69_RS07340
K3T69_RS00535		iron chelate uptake ABC transporter family permease subunit	2	2	950	950	K3836_RS00535	K3T69_RS00535
K3836_RS05355		hypothetical protein	2	2	452	452	K3836_RS05355	K3T69_RS07335
K3836_RS05360		hypothetical protein	2	2	224	224	K3836_RS05360	K3T69_RS07330
K3T69_RS07320		hypothetical protein	2	2	170	170	K3836_RS05370	K3T69_RS07320
K3T69_RS07315		GntR family transcriptional regulator	2	2	671	671	K3836_RS05375	K3T69_RS07315
K3836_RS05380		mannitol dehydrogenase family protein	2	2	1631	1631	K3836_RS05380	K3T69_RS07310
uxuA		mannonate dehydratase	2	2	1079	1079	K3836_RS05385	K3T69_RS07305
rplI		50S ribosomal protein L9	2	2	452	452	K3836_RS00055	K3T69_RS00055
group_2711	uxaC	glucuronate isomerase	2	2	1427	1433	K3836_RS05390	K3T69_RS07300
K3836_RS05395		bifunctional 2-keto-4-hydroxyglutarate aldolase/2-keto-3-deoxy-6-phosphogluconate aldolase	2	2	647	647	K3836_RS05395	K3T69_RS07295
K3836_RS05400		glycoside-pentoside-hexuronide (GPH):cation symporter	2	2	1376	1376	K3836_RS05400	K3T69_RS07290
K3836_RS00540		iron chelate uptake ABC transporter family permease subunit	2	2	959	959	K3836_RS00540	K3T69_RS00540
K3836_RS05405		HAD family hydrolase	2	2	794	794	K3836_RS05405	K3T69_RS07285
K3836_RS05410		glycoside hydrolase family 3 N-terminal domain-containing protein	2	2	1712	1766	K3836_RS05410	K3T69_RS07280
uidA		beta-glucuronidase	2	2	1808	1808	K3836_RS05415	K3T69_RS07275
K3836_RS05420		sigma-70 family RNA polymerase sigma factor	2	2	401	401	K3836_RS05420	K3T69_RS07270
K3T69_RS07265		helix-turn-helix domain-containing protein	2	2	245	245	K3836_RS05425	K3T69_RS07265
K3836_RS05430		DUF3173 domain-containing protein	2	2	185	185	K3836_RS05430	K3T69_RS07260
K3836_RS05435		tyrosine-type recombinase/integrase	2	2	1142	1142	K3836_RS05435	K3T69_RS07255
K3T69_RS07250		site-specific integrase	2	2	1127	1127	K3836_RS05440	K3T69_RS07250
K3T69_RS00545		ATP-binding cassette domain-containing protein	2	2	755	755	K3836_RS00545	K3T69_RS00545
K3T69_RS16125		hypothetical protein	2	2	290	290	K3836_RS15280	K3T69_RS16125
K3836_RS15285		hypothetical protein	2	2	260	260	K3836_RS15285	K3T69_RS16120
K3836_RS05455		Hsp20/alpha crystallin family protein	2	2	413	413	K3836_RS05455	K3T69_RS07235
K3T69_RS07230		hypothetical protein	2	2	485	485	K3836_RS05460	K3T69_RS07230
K3836_RS05465		DUF378 domain-containing protein	2	2	215	215	K3836_RS05465	K3T69_RS07225
K3836_RS05470		SDR family oxidoreductase	2	2	800	800	K3836_RS05470	K3T69_RS07220
K3T69_RS07215		HTH domain-containing protein	2	2	1868	1868	K3836_RS05475	K3T69_RS07215
K3T69_RS07210		transcriptional regulator GutM	2	2	491	491	K3836_RS05480	K3T69_RS07210
K3836_RS05485		PTS glucitol/sorbitol transporter subunit IIC	2	2	554	554	K3836_RS05485	K3T69_RS07205
K3836_RS05490		PTS glucitol/sorbitol transporter subunit IIB	2	2	995	995	K3836_RS05490	K3T69_RS07200
K3T69_RS00550		siderophore ABC transporter substrate-binding protein	2	2	953	953	K3836_RS00550	K3T69_RS00550
K3836_RS05500		PTS glucitol/sorbitol transporter subunit IIA	2	2	398	398	K3836_RS05500	K3T69_RS07190
K3836_RS05505		fructose-6-phosphate aldolase	2	2	695	695	K3836_RS05505	K3T69_RS07185
K3836_RS05515		peptidyl-prolyl cis-trans isomerase	2	2	887	887	K3836_RS05515	K3T69_RS07175
K3T69_RS07170		type II CAAX endopeptidase family protein	2	2	839	839	K3836_RS05520	K3T69_RS07170
sgrA		LPXTG-anchored fibrinogen/nidogen-binding adhesin SgrA	2	2	974	974	K3836_RS05525	K3T69_RS07165
K3836_RS05530		hypothetical protein	2	2	356	356	K3836_RS05530	K3T69_RS07160
K3836_RS05535		hypothetical protein	2	2	1028	1028	K3836_RS05535	K3T69_RS07155
K3T69_RS07150		Spx/MgsR family RNA polymerase-binding regulatory protein	2	2	440	440	K3836_RS05540	K3T69_RS07150
K3T69_RS00555		phenylalanyl-tRNA synthetase subunit alpha	2	2	296	296	K3836_RS00555	K3T69_RS00555
K3T69_RS07145		cysteine hydrolase family protein	2	2	506	506	K3836_RS05545	K3T69_RS07145
K3T69_RS07140		MucBP domain-containing protein	2	2	1913	1913	K3836_RS05550	K3T69_RS07140
K3836_RS05555		alpha/beta hydrolase	1	1	1001	1001	K3836_RS05555
K3T69_RS07130		DUF3955 domain-containing protein	2	2	206	206	K3836_RS05560	K3T69_RS07130
K3836_RS05565		MurR/RpiR family transcriptional regulator	2	2	848	848	K3836_RS05565	K3T69_RS07125
gnd		decarboxylating 6-phosphogluconate dehydrogenase	2	2	902	902	K3836_RS05570	K3T69_RS07120
K3836_RS05575		D-isomer specific 2-hydroxyacid dehydrogenase family protein	2	2	1001	1001	K3836_RS05575	K3T69_RS07115
K3836_RS05580		alcohol dehydrogenase	2	2	284	284	K3836_RS05580	K3T69_RS07110
K3836_RS05585		iron-containing alcohol dehydrogenase family protein	2	2	797	797	K3836_RS05585	K3T69_RS07105
K3836_RS05590		PTS sugar transporter subunit IIC	2	2	833	833	K3836_RS05590	K3T69_RS07100
K3T69_RS00560		iron-sulfur cluster biosynthesis family protein	2	2	356	356	K3836_RS00560	K3T69_RS00560
K3T69_RS07095		PTS system mannose/fructose/sorbose family transporter subunit IID	2	2	857	857	K3836_RS05595	K3T69_RS07095
K3T69_RS07090		PTS sugar transporter subunit IIB	2	2	509	509	K3836_RS05600	K3T69_RS07090
K3T69_RS07085		hypothetical protein	2	2	401	401	K3836_RS05605	K3T69_RS07085
K3T69_RS07080		hypothetical protein	2	2	353	353	K3836_RS05610	K3T69_RS07080
K3T69_RS07075		PTS fructose transporter subunit IIA	2	2	443	443	K3836_RS05615	K3T69_RS07075
group_374	uxuA	mannonate dehydratase	2	2	1085	1085	K3836_RS05620	K3T69_RS07070
K3836_RS05625		HAD family phosphatase	2	2	713	713	K3836_RS05625	K3T69_RS07065
K3T69_RS07060		hypothetical protein	2	2	149	149	K3836_RS05630	K3T69_RS07060
K3836_RS05635		cold-shock protein	2	2	200	200	K3836_RS05635	K3T69_RS07055
K3836_RS00565		metallophosphoesterase	2	2	899	899	K3836_RS00565	K3T69_RS00565
K3836_RS15290		hypothetical protein	1	1	122	122	K3836_RS15290
K3836_RS15465		hypothetical protein	1	1	563	563	K3836_RS15465
K3836_RS05655		TIGR02328 family protein	2	2	365	365	K3836_RS05655	K3T69_RS07040
K3836_RS05660		helix-turn-helix transcriptional regulator	2	2	245	245	K3836_RS05660	K3T69_RS07035
K3T69_RS07030		hypothetical protein	2	2	254	254	K3836_RS05665	K3T69_RS07030
K3T69_RS07025		hypothetical protein	2	2	323	323	K3836_RS05670	K3T69_RS07025
K3T69_RS07015		isochorismatase family cysteine hydrolase	2	2	497	497	K3836_RS05680	K3T69_RS07015
K3836_RS05685		Cof-type HAD-IIB family hydrolase	2	2	809	809	K3836_RS05685	K3T69_RS07010
K3836_RS05300		IS256-like element ISEf1 family transposase	2	17	1178	1178	K3836_RS00570;K3836_RS03205;K3836_RS03665;K3836_RS04135;K3836_RS05300;K3836_RS05450;K3836_RS07270;K3836_RS08475	K3T69_RS00570;K3T69_RS00855;K3T69_RS04215;K3T69_RS05420;K3T69_RS07240;K3T69_RS07390;K3T69_RS08555;K3T69_RS09015;K3T69_RS09470
K3836_RS05690		glycosyltransferase family 8 protein	2	2	857	857	K3836_RS05690	K3T69_RS07005
K3836_RS05695		glycosyltransferase family 8 protein	2	2	902	902	K3836_RS05695	K3T69_RS07000
K3836_RS05700		iron-sulfur cluster biosynthesis family protein	2	2	350	350	K3836_RS05700	K3T69_RS06995
K3T69_RS06990		magnesium transporter CorA family protein	2	2	923	923	K3836_RS05705	K3T69_RS06990
K3T69_RS06985		SDR family oxidoreductase	2	2	893	893	K3836_RS05710	K3T69_RS06985
amaP		alkaline shock response membrane anchor protein AmaP	2	2	563	563	K3836_RS05715	K3T69_RS06980
K3836_RS05720		DUF2273 domain-containing protein	2	2	188	188	K3836_RS05720	K3T69_RS06975
K3836_RS05725		Asp23/Gls24 family envelope stress response protein	2	2	902	902	K3836_RS05725	K3T69_RS06970
K3836_RS05730		GlsB/YeaQ/YmgE family stress response membrane protein	2	2	242	242	K3836_RS05730	K3T69_RS06965
K3T69_RS06960		hypothetical protein	2	2	371	371	K3836_RS05735	K3T69_RS06960
K3836_RS00575		hypothetical protein	2	2	956	956	K3836_RS00575	K3T69_RS00575
K3836_RS05740		IS1182-like element ISEfa7 family transposase	1	1	1553	1553	K3836_RS05740
K3836_RS05745		helix-turn-helix transcriptional regulator	1	1	227	227	K3836_RS05745
K3836_RS05750		DUF2975 domain-containing protein	2	2	473	473	K3836_RS05750	K3T69_RS06945
K3T69_RS06940		hypothetical protein	2	2	173	173	K3836_RS05755	K3T69_RS06940
group_234	amaP	alkaline shock response membrane anchor protein AmaP	2	2	566	566	K3836_RS05760	K3T69_RS06935
K3T69_RS06930		DUF2273 domain-containing protein	2	2	188	188	K3836_RS05765	K3T69_RS06930
K3836_RS05770		Asp23/Gls24 family envelope stress response protein	2	2	557	557	K3836_RS05770	K3T69_RS06925
K3T69_RS06920		GlsB/YeaQ/YmgE family stress response membrane protein	2	2	242	242	K3836_RS05775	K3T69_RS06920
K3836_RS15470		hypothetical protein	2	2	227	227	K3836_RS15470	K3T69_RS16305
K3836_RS05780		ammonium transporter	2	2	1214	1214	K3836_RS05780	K3T69_RS06915
K3836_RS09510		IS30 family transposase	2	18	953	953	K3836_RS00580;K3836_RS02455;K3836_RS04765;K3836_RS05445;K3836_RS06570;K3836_RS07865;K3836_RS08485;K3836_RS09510;K3836_RS13180	K3T69_RS00580;K3T69_RS03180;K3T69_RS04205;K3T69_RS04825;K3T69_RS06120;K3T69_RS07245;K3T69_RS07925;K3T69_RS10215;K3T69_RS14045
K3T69_RS06900		hypothetical protein	2	2	656	656	K3836_RS05795	K3T69_RS06900
K3T69_RS06895		dihydrofolate reductase family protein	2	2	530	530	K3836_RS05800	K3T69_RS06895
K3836_RS05805		DUF3781 domain-containing protein	2	2	242	242	K3836_RS05805	K3T69_RS06890
K3836_RS05820		XRE family transcriptional regulator	2	2	1214	1214	K3836_RS05820	K3T69_RS06875
K3836_RS05825		hypothetical protein	2	2	209	209	K3836_RS05825	K3T69_RS06870
K3T69_RS06865		recombinase family protein	2	2	1613	1613	K3836_RS05830	K3T69_RS06865
glsA		glutaminase A	2	2	926	926	K3836_RS05840	K3T69_RS06855
K3T69_RS00585		MIP/aquaporin family protein	2	2	734	734	K3836_RS00585	K3T69_RS00585
K3836_RS05845		hypothetical protein	2	2	1460	1460	K3836_RS05845	K3T69_RS06850
K3T69_RS06845		1-deoxy-D-xylulose-5-phosphate synthase	2	2	1763	1763	K3836_RS05850	K3T69_RS06845
K3836_RS05855		ASCH domain-containing protein	2	2	458	458	K3836_RS05855	K3T69_RS06840
K3836_RS05860		N-acetylmannosamine-6-phosphate 2-epimerase	2	2	683	683	K3836_RS05860	K3T69_RS06835
K3T69_RS06830		flavin reductase family protein	2	2	614	614	K3836_RS05865	K3T69_RS06830
K3T69_RS06825		hypothetical protein	2	2	206	206	K3836_RS05870	K3T69_RS06825
K3836_RS05875		FtsW/RodA/SpoVE family cell cycle protein	2	2	1106	1106	K3836_RS05875	K3T69_RS06820
dnaB		replicative DNA helicase	2	2	1367	1367	K3836_RS00060	K3T69_RS00060
K3T69_RS06815		LCP family protein	2	2	755	755	K3836_RS05880	K3T69_RS06815
K3T69_RS06810		penicillin-binding transpeptidase domain-containing protein	2	2	2039	2039	K3836_RS05885	K3T69_RS06810
K3T69_RS00590		CidA/LrgA family protein	2	2	386	410	K3836_RS00590	K3T69_RS00590
K3T69_RS06805		monovalent cation:proton antiporter-2 (CPA2) family protein	2	2	1151	1151	K3836_RS05890	K3T69_RS06805
K3T69_RS06800		DUF308 domain-containing protein	2	2	530	530	K3836_RS05895	K3T69_RS06800
K3836_RS05900		DUF2200 domain-containing protein	2	2	350	350	K3836_RS05900	K3T69_RS06795
ahpF		alkyl hydroperoxide reductase subunit F	2	2	1529	1529	K3836_RS05905	K3T69_RS06790
ahpC		alkyl hydroperoxide reductase subunit C	2	2	563	563	K3836_RS05910	K3T69_RS06785
K3T69_RS06780		GntR family transcriptional regulator	2	2	662	662	K3836_RS05915	K3T69_RS06780
K3836_RS05920		mannitol dehydrogenase family protein	2	2	1646	1646	K3836_RS05920	K3T69_RS06775
group_975	uxuA	mannonate dehydratase	2	2	1082	1082	K3836_RS05925	K3T69_RS06770
K3T69_RS06755		AI-2E family transporter	2	2	1079	1079	K3836_RS05940	K3T69_RS06755
K3T69_RS00595		LrgB family protein	2	2	701	701	K3836_RS00595	K3T69_RS00595
K3836_RS05945		MarR family transcriptional regulator	2	2	440	440	K3836_RS05945	K3T69_RS06750
K3836_RS05950		organic hydroperoxide resistance protein	2	2	410	410	K3836_RS05950	K3T69_RS06745
K3836_RS05955		VOC family protein	2	2	434	434	K3836_RS05955	K3T69_RS06740
K3836_RS05965		glycoside hydrolase family 13 protein	2	2	1766	1766	K3836_RS05965	K3T69_RS06730
K3T69_RS06725		extracellular solute-binding protein	2	2	1259	1259	K3836_RS05970	K3T69_RS06725
K3836_RS05975		sugar ABC transporter permease	2	2	1301	1301	K3836_RS05975	K3T69_RS06720
K3T69_RS06715		sugar ABC transporter permease	2	2	851	851	K3836_RS05980	K3T69_RS06715
K3T69_RS06710		maltodextrose utilization protein MalA	2	2	815	815	K3836_RS05985	K3T69_RS06710
K3T69_RS06705		cyclopropane-fatty-acyl-phospholipid synthase family protein	2	2	1166	1166	K3836_RS05990	K3T69_RS06705
K3836_RS05995		PepSY domain-containing protein	2	2	647	647	K3836_RS05995	K3T69_RS06700
K3836_RS00600		helix-turn-helix domain-containing protein	2	2	1586	1586	K3836_RS00600	K3T69_RS00600
K3T69_RS06695		dihydroorotate oxidase	2	2	944	944	K3836_RS06000	K3T69_RS06695
K3836_RS06005		amidase	2	2	1451	1451	K3836_RS06005	K3T69_RS06690
K3836_RS06010		transporter substrate-binding domain-containing protein	2	2	836	836	K3836_RS06010	K3T69_RS06685
K3T69_RS06680		amino acid ABC transporter permease	2	2	659	659	K3836_RS06015	K3T69_RS06680
K3836_RS06020		hypothetical protein	2	2	689	689	K3836_RS06020	K3T69_RS06675
K3836_RS06025		sce7725 family protein	2	2	956	956	K3836_RS06025	K3T69_RS06670
K3T69_RS06665		GNAT family N-acetyltransferase	2	2	512	512	K3836_RS06030	K3T69_RS06665
K3836_RS06035		AAA family ATPase	2	2	548	548	K3836_RS06035	K3T69_RS06660
K3836_RS06040		nucleoside transporter C-terminal domain-containing protein	2	2	1181	1181	K3836_RS06040	K3T69_RS06655
K3836_RS06045		DUF1846 domain-containing protein	2	2	1508	1508	K3836_RS06045	K3T69_RS06650
K3T69_RS00605		DUF2829 domain-containing protein	2	2	221	221	K3836_RS00605	K3T69_RS00605
K3T69_RS06645		hypothetical protein	2	2	191	191	K3836_RS06050	K3T69_RS06645
K3836_RS06055		hypothetical protein	2	2	917	917	K3836_RS06055	K3T69_RS06640
K3T69_RS06635		hypothetical protein	2	2	1073	1073	K3836_RS06060	K3T69_RS06635
K3836_RS06065		membrane protein	2	2	518	518	K3836_RS06065	K3T69_RS06630
K3T69_RS06625		DUF4430 domain-containing protein	2	2	392	392	K3836_RS06070	K3T69_RS06625
K3T69_RS06620		cation diffusion facilitator family transporter	2	2	935	935	K3836_RS06075	K3T69_RS06620
K3836_RS06080		AzlC family ABC transporter permease	2	2	779	779	K3836_RS06080	K3T69_RS06615
K3T69_RS06610		AzlD domain-containing protein	2	2	317	317	K3836_RS06085	K3T69_RS06610
K3836_RS06090		polysaccharide biosynthesis protein	2	2	1610	1610	K3836_RS06090	K3T69_RS06605
K3T69_RS06600		DegV family protein	2	2	848	848	K3836_RS06095	K3T69_RS06600
K3836_RS00610		3-oxoacyl-ACP reductase	2	2	761	761	K3836_RS00610	K3T69_RS00610
K3T69_RS06595		DUF6530 family protein	2	2	479	479	K3836_RS06100	K3T69_RS06595
K3T69_RS06590		AAA family ATPase	2	2	2228	2228	K3836_RS06105	K3T69_RS06590
K3836_RS06110		alpha-glucosidase	2	2	1643	1643	K3836_RS06110	K3T69_RS06585
K3T69_RS06580		TIGR01440 family protein	2	2	545	545	K3836_RS06115	K3T69_RS06580
K3836_RS06120		ECF transporter S component	2	2	485	485	K3836_RS06120	K3T69_RS06575
K3836_RS06125		hydroxymethylpyrimidine/phosphomethylpyrimidine kinase	2	2	812	812	K3836_RS06125	K3T69_RS06570
K3T69_RS06560		IS982-like element ISEfm1 family transposase	2	2	908	908	K3836_RS06135	K3T69_RS06560
K3836_RS06145		tyrosine-type recombinase/integrase	2	2	1031	1031	K3836_RS06145	K3T69_RS06550
K3836_RS06150		DUF2382 domain-containing protein	2	2	986	1013	K3836_RS06150	K3T69_RS06545
K3836_RS00615		QueT transporter family protein	2	2	509	509	K3836_RS00615	K3T69_RS00615
K3836_RS06155		HAMP domain-containing sensor histidine kinase	2	2	1340	1340	K3836_RS06155	K3T69_RS06540
K3836_RS06160		response regulator transcription factor	2	2	674	674	K3836_RS06160	K3T69_RS06535
K3T69_RS06530		ABC transporter permease	2	2	1073	1073	K3836_RS06165	K3T69_RS06530
K3836_RS06170		ABC transporter ATP-binding protein	2	2	686	686	K3836_RS06170	K3T69_RS06525
K3T69_RS06520		TetR/AcrR family transcriptional regulator	2	2	647	647	K3836_RS06175	K3T69_RS06520
K3T69_RS06515		helix-turn-helix domain-containing protein	2	2	1391	1391	K3836_RS06180	K3T69_RS06515
K3836_RS06185		SpaA isopeptide-forming pilin-related protein	2	2	3389	3389	K3836_RS06185	K3T69_RS06510
K3T69_RS06505		SpaH/EbpB family LPXTG-anchored major pilin	2	2	1421	1421	K3836_RS06190	K3T69_RS06505
K3836_RS06195		SpaH/EbpB family LPXTG-anchored major pilin	2	2	1877	1877	K3836_RS06195	K3T69_RS06500
K3836_RS06200		class C sortase	2	2	842	842	K3836_RS06200	K3T69_RS06495
K3836_RS00620		biotin transporter BioY	2	2	539	539	K3836_RS00620	K3T69_RS00620
K3836_RS06205		MurR/RpiR family transcriptional regulator	2	2	875	875	K3836_RS06205	K3T69_RS06490
K3836_RS06210		Gfo/Idh/MocA family oxidoreductase	2	2	1031	1031	K3836_RS06210	K3T69_RS06485
K3836_RS06215		hypothetical protein	2	2	305	305	K3836_RS06215	K3T69_RS06480
K3836_RS06220		PTS sugar transporter subunit IIA	2	2	2015	2015	K3836_RS06220	K3T69_RS06475
K3T69_RS06470		PTS sugar transporter subunit IIB	2	2	284	284	K3836_RS06225	K3T69_RS06470
K3T69_RS06465		PTS ascorbate transporter subunit IIC	2	2	1373	1373	K3836_RS06230	K3T69_RS06465
K3836_RS06235		family 78 glycoside hydrolase catalytic domain	2	2	2015	2015	K3836_RS06235	K3T69_RS06460
K3T69_RS06455		MFS transporter	2	2	1214	1214	K3836_RS06240	K3T69_RS06455
K3T69_RS06450		helix-turn-helix domain-containing protein	2	2	944	944	K3836_RS06245	K3T69_RS06450
K3T69_RS06445		L-lactate dehydrogenase	2	2	944	944	K3836_RS06250	K3T69_RS06445
rpsD		30S ribosomal protein S4	2	2	611	611	K3836_RS00625	K3T69_RS00625
K3836_RS06255		type II toxin-antitoxin system death-on-curing family toxin	2	2	398	398	K3836_RS06255	K3T69_RS06440
K3836_RS06260		AbrB family transcriptional regulator	2	2	236	236	K3836_RS06260	K3T69_RS06435
K3836_RS06265		hypothetical protein	2	2	284	284	K3836_RS06265	K3T69_RS06430
topB		type IA DNA topoisomerase	2	2	2228	2228	K3836_RS06270	K3T69_RS06425
K3T69_RS06420		VOC family protein	2	2	410	410	K3836_RS06275	K3T69_RS06420
K3T69_RS06415		LCP family protein	2	2	1163	1163	K3836_RS06280	K3T69_RS06415
aroE		shikimate dehydrogenase	2	2	854	854	K3836_RS06285	K3T69_RS06410
K3836_RS06290		ATP-binding cassette domain-containing protein	2	2	770	770	K3836_RS06290	K3T69_RS06405
K3T69_RS06400		ABC transporter permease	2	2	881	881	K3836_RS06295	K3T69_RS06400
trpX		tryptophan ABC transporter substrate-binding protein	2	2	1049	1049	K3836_RS06300	K3T69_RS06395
K3T69_RS00630		formate/nitrite transporter family protein	2	2	851	851	K3836_RS00630	K3T69_RS00630
K3836_RS06305		hypothetical protein	2	2	623	623	K3836_RS06305	K3T69_RS06390
efbA		fibronectin-binding protein EfbA	2	2	1706	1706	K3836_RS06310	K3T69_RS06385
K3836_RS06315		LysR family transcriptional regulator	2	2	902	902	K3836_RS06315	K3T69_RS06380
K3T69_RS06375		carbonic anhydrase family protein	2	2	692	692	K3836_RS06320	K3T69_RS06375
K3T69_RS06370		YfbR-like 5'-deoxynucleotidase	2	2	641	641	K3836_RS06325	K3T69_RS06370
K3836_RS06330		hypothetical protein	2	2	314	314	K3836_RS06330	K3T69_RS06365
pyrE		orotate phosphoribosyltransferase	2	2	629	629	K3836_RS15300	K3T69_RS06360
pyrF		orotidine-5'-phosphate decarboxylase	2	2	716	716	K3836_RS15305	K3T69_RS06355
K3T69_RS06350		dihydroorotate dehydrogenase	2	2	932	932	K3836_RS06340	K3T69_RS06350
K3836_RS06345		dihydroorotate dehydrogenase electron transfer subunit	2	2	776	776	K3836_RS06345	K3T69_RS06345
K3836_RS00635		DNA alkylation repair protein	2	2	635	635	K3836_RS00635	K3T69_RS00635
carB		carbamoyl-phosphate synthase large subunit	2	2	3185	3185	K3836_RS06350	K3T69_RS06340
K3T69_RS06335		carbamoyl phosphate synthase small subunit	2	2	1076	1076	K3836_RS06355	K3T69_RS06335
K3T69_RS06330		dihydroorotase	2	2	1280	1280	K3836_RS06360	K3T69_RS06330
K3T69_RS06325		aspartate carbamoyltransferase catalytic subunit	2	2	926	926	K3836_RS06365	K3T69_RS06325
K3T69_RS06320		solute carrier family 23 protein	2	2	1283	1283	K3836_RS06370	K3T69_RS06320
pyrR		bifunctional pyr operon transcriptional regulator/uracil phosphoribosyltransferase PyrR	2	2	539	539	K3836_RS06375	K3T69_RS06315
K3836_RS06380		RluA family pseudouridine synthase	2	2	911	911	K3836_RS06380	K3T69_RS06310
K3T69_RS00065		adenylosuccinate synthase	2	2	1292	1292	K3836_RS00065	K3T69_RS00065
lspA		signal peptidase II	2	2	464	464	K3836_RS06385	K3T69_RS06305
K3T69_RS06300		CBS domain-containing protein	2	2	698	698	K3836_RS06390	K3T69_RS06300
K3836_RS06395		hypothetical protein	2	2	386	386	K3836_RS06395	K3T69_RS06295
K3T69_RS00640		Cof-type HAD-IIB family hydrolase	2	2	773	773	K3836_RS00640	K3T69_RS00640
K3T69_RS06290		formate--tetrahydrofolate ligase	2	2	1670	1670	K3836_RS06400	K3T69_RS06290
K3T69_RS06285		cold shock domain-containing protein	2	2	233	233	K3836_RS06405	K3T69_RS06285
K3T69_RS06280		EbsA family protein	2	2	431	431	K3836_RS06410	K3T69_RS06280
K3836_RS06415		ribonuclease HI family protein	2	2	413	413	K3836_RS06415	K3T69_RS06275
K3836_RS06420		cation diffusion facilitator family transporter	2	2	1148	1148	K3836_RS06420	K3T69_RS06270
K3836_RS06425		ECF transporter S component	2	2	596	596	K3836_RS06425	K3T69_RS06265
alaS		alanine--tRNA ligase	2	2	2642	2642	K3836_RS06430	K3T69_RS06260
K3T69_RS06255		GNAT family N-acetyltransferase	2	2	431	431	K3836_RS06435	K3T69_RS06255
K3836_RS06440		DEAD/DEAH box helicase	2	2	1349	1349	K3836_RS06440	K3T69_RS06250
K3T69_RS06245		RDD family protein	2	2	1163	1163	K3836_RS06445	K3T69_RS06245
K3836_RS00645		TIGR00282 family metallophosphoesterase	2	2	797	797	K3836_RS00645	K3T69_RS00645
K3836_RS06450		hypothetical protein	2	2	323	323	K3836_RS06450	K3T69_RS06240
K3836_RS06455		amino acid permease	2	2	1349	1349	K3836_RS06455	K3T69_RS06235
K3836_RS06460		L-threonine 3-dehydrogenase	2	2	953	953	K3836_RS06460	K3T69_RS06230
K3836_RS06465		glycine C-acetyltransferase	2	2	1190	1190	K3836_RS06465	K3T69_RS06225
K3T69_RS06220		HD domain-containing protein	2	2	683	683	K3836_RS06470	K3T69_RS06220
K3836_RS06475		carboxypeptidase M32	2	2	1496	1496	K3836_RS06475	K3T69_RS06215
K3836_RS06480		class I SAM-dependent RNA methyltransferase	2	2	1166	1166	K3836_RS06480	K3T69_RS06210
gpsB		cell division regulator GpsB	2	2	419	419	K3836_RS06490	K3T69_RS06200
K3836_RS06495		DUF1273 domain-containing protein	2	2	539	539	K3836_RS06495	K3T69_RS06195
K3836_RS00650		YlbF family regulator	2	2	413	413	K3836_RS00650	K3T69_RS00650
recU		Holliday junction resolvase RecU	2	2	647	647	K3836_RS06500	K3T69_RS06190
K3836_RS06505		PBP1A family penicillin-binding protein	2	2	2381	2381	K3836_RS06505	K3T69_RS06185
K3T69_RS06180		hypothetical protein	2	2	533	533	K3836_RS06510	K3T69_RS06180
nth		endonuclease III	2	2	677	677	K3836_RS06515	K3T69_RS06175
K3T69_RS06170		DnaD domain protein	2	2	698	698	K3836_RS06520	K3T69_RS06170
K3836_RS06525		tetracycline resistance MFS efflux pump	2	2	1184	1184	K3836_RS06525	K3T69_RS06165
K3T69_RS06160		MarR family transcriptional regulator	2	2	443	566	K3836_RS06530	K3T69_RS06160
K3T69_RS06155		DUF5960 family protein	2	2	287	287	K3836_RS06535	K3T69_RS06155
K3836_RS06540		NADH oxidase	2	2	1352	1352	K3836_RS06540	K3T69_RS06150
K3T69_RS06145		Fur family transcriptional regulator	2	2	446	446	K3836_RS06545	K3T69_RS06145
mutS		DNA mismatch repair protein MutS	2	2	2645	2645	K3836_RS00655	K3T69_RS00655
cysK		cysteine synthase A	2	2	926	926	K3836_RS06550	K3T69_RS06140
group_1680	tnpB	IS200/IS605 family element RNA-guided endonuclease TnpB	2	2	1148	1148	K3836_RS06560	K3T69_RS06130
tnpA		IS200/IS605-like element ISEfa4 family transposase	2	2	404	404	K3836_RS06565	K3T69_RS06125
K3T69_RS16110		hypothetical protein	2	2	125	125	K3836_RS15310	K3T69_RS16110
tkt		transketolase	2	2	1997	1997	K3836_RS06575	K3T69_RS06115
K3T69_RS06110		DUF896 family protein	2	2	251	251	K3836_RS06580	K3T69_RS06110
lexA		transcriptional repressor LexA	2	2	623	623	K3836_RS06585	K3T69_RS06105
K3T69_RS06100		hypothetical protein	2	2	218	218	K3836_RS06590	K3T69_RS06100
K3836_RS06595		adenine phosphoribosyltransferase	2	2	512	512	K3836_RS06595	K3T69_RS06095
mutL		DNA mismatch repair endonuclease MutL	2	2	2108	2108	K3836_RS00660	K3T69_RS00660
recJ		single-stranded-DNA-specific exonuclease RecJ	2	2	2297	2297	K3836_RS06600	K3T69_RS06090
K3836_RS06605		lipopolysaccharide assembly protein LapA domain-containing protein	2	2	443	443	K3836_RS06605	K3T69_RS06085
K3T69_RS06080		SDR family oxidoreductase	2	2	788	788	K3836_RS06610	K3T69_RS06080
rnz		ribonuclease Z	2	2	941	941	K3836_RS06615	K3T69_RS06075
K3836_RS06620		hypothetical protein	2	2	587	587	K3836_RS06620	K3T69_RS06070
obgE		GTPase ObgE	2	2	1313	1313	K3836_RS06625	K3T69_RS06065
group_1438	gap	type I glyceraldehyde-3-phosphate dehydrogenase	2	2	1010	1010	K3836_RS06630	K3T69_RS06060
K3836_RS06635		alpha/beta hydrolase	2	2	935	935	K3836_RS06635	K3T69_RS06055
K3836_RS06640		IS30-like element IS6770 family transposase	2	2	959	959	K3836_RS06640	K3T69_RS06050
K3T69_RS06045		DUF871 domain-containing protein	2	2	1094	1094	K3836_RS06645	K3T69_RS06045
K3T69_RS00665		Maf family protein	2	2	560	560	K3836_RS00665	K3T69_RS00665
K3T69_RS06040		peptidylprolyl isomerase	2	2	761	761	K3836_RS06650	K3T69_RS06040
group_2449	fabZ	3-hydroxyacyl-ACP dehydratase FabZ	2	2	440	440	K3836_RS06655	K3T69_RS06035
fabI		enoyl-ACP reductase FabI	2	2	755	755	K3836_RS06660	K3T69_RS06030
K3836_RS06665		branched-chain amino acid aminotransferase	2	2	1052	1052	K3836_RS06665	K3T69_RS06025
K3T69_RS06020		mechanosensitive ion channel family protein	2	2	920	920	K3836_RS06670	K3T69_RS06020
cbpB		cyclic-di-AMP-binding protein CbpB	2	2	500	500	K3836_RS06675	K3T69_RS06015
K3836_RS06680		metallophosphoesterase	2	2	518	518	K3836_RS06680	K3T69_RS06010
rph		ribonuclease PH	2	2	1355	1355	K3836_RS06685	K3T69_RS06005
racE		glutamate racemase	2	2	821	821	K3836_RS06690	K3T69_RS06000
K3T69_RS05995		amino acid ABC transporter permease	2	2	656	656	K3836_RS06695	K3T69_RS05995
treP		PTS system trehalose-specific EIIBC component	2	2	1988	1988	K3836_RS00670	K3T69_RS00670
K3836_RS06700		amino acid ABC transporter permease	2	2	647	647	K3836_RS06700	K3T69_RS05990
K3T69_RS05985		transporter substrate-binding domain-containing protein	2	2	815	815	K3836_RS06705	K3T69_RS05985
K3836_RS06710		amino acid ABC transporter ATP-binding protein	2	2	737	737	K3836_RS06710	K3T69_RS05980
trpS		tryptophan--tRNA ligase	2	2	1010	1010	K3836_RS06715	K3T69_RS05975
pheT		phenylalanine--tRNA ligase subunit beta	2	2	2420	2420	K3836_RS06720	K3T69_RS05970
pheS		phenylalanine--tRNA ligase subunit alpha	2	2	1043	1043	K3836_RS06725	K3T69_RS05965
K3836_RS06730		helix-turn-helix domain-containing protein	2	2	341	341	K3836_RS06730	K3T69_RS05960
addA		helicase-exonuclease AddAB subunit AddA	2	2	3722	3722	K3836_RS06735	K3T69_RS05955
K3836_RS06740		PD-(D/E)XK nuclease family protein	2	2	3527	3527	K3836_RS06740	K3T69_RS05950
treR		trehalose operon repressor	2	2	713	713	K3836_RS00675	K3T69_RS00675
K3T69_RS05940		peptide MFS transporter	2	2	1466	1466	K3836_RS06750	K3T69_RS05940
K3T69_RS05935		nitroreductase family protein	2	2	596	596	K3836_RS06755	K3T69_RS05935
K3836_RS06760		hypothetical protein	2	2	482	482	K3836_RS06760	K3T69_RS05930
K3T69_RS05925		hypothetical protein	2	2	197	197	K3836_RS06765	K3T69_RS05925
K3836_RS06770		C39 family peptidase	2	2	758	758	K3836_RS06770	K3T69_RS05920
K3836_RS06775		hypothetical protein	2	2	428	428	K3836_RS06775	K3T69_RS05915
K3T69_RS05905		YxeA family protein	2	2	371	371	K3836_RS06785	K3T69_RS05905
K3836_RS06790		hypothetical protein	2	2	185	185	K3836_RS06790	K3T69_RS05900
K3836_RS06795		hypothetical protein	2	2	188	188	K3836_RS06795	K3T69_RS05895
msrB		peptide-methionine (R)-S-oxide reductase MsrB	2	2	446	446	K3836_RS00680	K3T69_RS00680
K3836_RS06800		hypothetical protein	2	2	263	263	K3836_RS06800	K3T69_RS05890
K3836_RS06805		glucose uptake protein	2	2	257	257	K3836_RS06805	K3T69_RS05885
K3836_RS06810		hypothetical protein	2	2	191	191	K3836_RS06810	K3T69_RS05880
K3T69_RS05875		hypothetical protein	2	2	320	320	K3836_RS06815	K3T69_RS05875
K3T69_RS05870		universal stress protein	2	2	434	434	K3836_RS06820	K3T69_RS05870
K3836_RS06825		LysM peptidoglycan-binding domain-containing protein	2	2	638	638	K3836_RS06825	K3T69_RS05865
K3T69_RS05855		GNAT family N-acetyltransferase	2	2	500	500	K3836_RS06835	K3T69_RS05855
K3836_RS06840		metal-sulfur cluster assembly factor	2	2	344	344	K3836_RS06840	K3T69_RS05850
K3T69_RS05845		YitT family protein	2	2	920	920	K3836_RS06845	K3T69_RS05845
ruvA		Holliday junction branch migration protein RuvA	2	2	602	602	K3836_RS00685	K3T69_RS00685
K3836_RS06850		YajQ family cyclic di-GMP-binding protein	2	2	491	491	K3836_RS06850	K3T69_RS05840
K3T69_RS05835		ATP-dependent DNA helicase	2	2	2375	2375	K3836_RS06855	K3T69_RS05835
K3836_RS06860		MBL fold metallo-hydrolase	2	2	626	626	K3836_RS06860	K3T69_RS05830
K3T69_RS05825		histidine phosphatase family protein	2	2	704	704	K3836_RS06865	K3T69_RS05825
K3T69_RS05820		undecaprenyl-diphosphate phosphatase	2	2	833	833	K3836_RS06870	K3T69_RS05820
K3836_RS06875		heavy metal translocating P-type ATPase	2	2	1928	1928	K3836_RS06875	K3T69_RS05815
K3836_RS06880		DUF441 domain-containing protein	2	2	455	455	K3836_RS06880	K3T69_RS05810
K3T69_RS16105		hypothetical protein	2	2	128	128	K3836_RS15315	K3T69_RS16105
K3T69_RS00070		DegV family protein	2	2	863	863	K3836_RS00070	K3T69_RS00070
K3836_RS06885		hypothetical protein	2	2	269	269	K3836_RS06885	K3T69_RS05805
rpsT		30S ribosomal protein S20	2	2	254	254	K3836_RS06890	K3T69_RS05800
ruvB		Holliday junction branch migration DNA helicase RuvB	2	2	1001	1001	K3836_RS00690	K3T69_RS00690
holA		DNA polymerase III subunit delta	2	2	1046	1046	K3836_RS06895	K3T69_RS05795
K3836_RS06900		DNA internalization-related competence protein ComEC/Rec2	2	2	2273	2273	K3836_RS06900	K3T69_RS05790
K3836_RS06905		ComE operon protein 2	2	2	539	539	K3836_RS06905	K3T69_RS05785
K3836_RS06915		SGNH/GDSL hydrolase family protein	2	2	245	245	K3836_RS06915	K3T69_RS05775
K3836_RS06920		helix-hairpin-helix domain-containing protein	2	2	728	728	K3836_RS06920	K3T69_RS05770
K3T69_RS05765		SepM family pheromone-processing serine protease	2	2	1043	1043	K3836_RS06925	K3T69_RS05765
coaD		pantetheine-phosphate adenylyltransferase	2	2	491	491	K3836_RS06930	K3T69_RS05760
rsmD		16S rRNA (guanine(966)-N(2))-methyltransferase RsmD	2	2	560	560	K3836_RS06935	K3T69_RS05755
K3836_RS06940		YlbG family protein	2	2	338	338	K3836_RS06940	K3T69_RS05750
K3T69_RS05745		YlbF family regulator	2	2	446	446	K3836_RS06945	K3T69_RS05745
K3836_RS00695		TetR/AcrR family transcriptional regulator	2	2	578	578	K3836_RS00695	K3T69_RS00695
K3836_RS06950		CAP-associated domain-containing protein	2	2	1124	1124	K3836_RS06950	K3T69_RS05740
K3836_RS06955		pyruvate carboxylase	2	2	3428	3428	K3836_RS06955	K3T69_RS05735
K3836_RS06960		FtsW/RodA/SpoVE family cell cycle protein	2	2	1163	1163	K3836_RS06960	K3T69_RS05730
K3T69_RS05725		YlaN family protein	2	2	302	302	K3836_RS06965	K3T69_RS05725
recQ		DNA helicase RecQ	2	2	1772	1772	K3836_RS06970	K3T69_RS05720
typA		translational GTPase TypA	2	2	1829	1829	K3836_RS06975	K3T69_RS05715
K3T69_RS05710		inositol monophosphatase family protein	2	2	767	767	K3836_RS06980	K3T69_RS05710
K3836_RS06985		UPF0223 family protein	2	2	275	275	K3836_RS06985	K3T69_RS05705
lpdA		dihydrolipoyl dehydrogenase	2	2	1406	1406	K3836_RS06990	K3T69_RS05700
K3836_RS06995		dihydrolipoyllysine-residue acetyltransferase	2	2	1643	1643	K3836_RS06995	K3T69_RS05695
K3T69_RS00700		low molecular weight protein-tyrosine-phosphatase	2	2	482	482	K3836_RS00700	K3T69_RS00700
K3T69_RS05690		alpha-ketoacid dehydrogenase subunit beta	2	2	977	977	K3836_RS07000	K3T69_RS05690
pdhA		pyruvate dehydrogenase (acetyl-transferring) E1 component subunit alpha	2	2	1109	1109	K3836_RS07005	K3T69_RS05685
K3T69_RS16300		hypothetical protein	2	2	257	257	K3836_RS15475	K3T69_RS16300
K3836_RS07010		PLP-dependent aminotransferase family protein	2	2	1424	1424	K3836_RS07010	K3T69_RS05680
guaC		GMP reductase	2	2	977	977	K3836_RS07015	K3T69_RS05675
gguB		multiple monosaccharide ABC transporter permease	2	2	1205	1205	K3836_RS07020	K3T69_RS05670
gguA		multiple monosaccharide ABC transporter ATP-binding protein	2	2	1526	1526	K3836_RS07025	K3T69_RS05665
chvE		multiple monosaccharide ABC transporter substrate-binding protein	2	2	1088	1088	K3836_RS07030	K3T69_RS05660
K3836_RS07035		ABC transporter substrate-binding protein	2	2	1016	1016	K3836_RS07035	K3T69_RS05655
K3836_RS07040		sensor histidine kinase	2	2	1451	1451	K3836_RS07040	K3T69_RS05650
K3T69_RS00705		hypothetical protein	2	2	374	374	K3836_RS00705	K3T69_RS00705
K3T69_RS05645		response regulator	2	2	1565	1565	K3836_RS07045	K3T69_RS05645
K3T69_RS05640		aldo/keto reductase	2	2	914	914	K3836_RS07050	K3T69_RS05640
purD		phosphoribosylamine--glycine ligase	2	2	1274	1274	K3836_RS07055	K3T69_RS05635
purH		bifunctional phosphoribosylaminoimidazolecarboxamide formyltransferase/IMP cyclohydrolase	2	2	1535	1535	K3836_RS07060	K3T69_RS05630
purN		phosphoribosylglycinamide formyltransferase	2	2	578	578	K3836_RS07065	K3T69_RS05625
purM		phosphoribosylformylglycinamidine cyclo-ligase	2	2	1052	1052	K3836_RS07070	K3T69_RS05620
purF		amidophosphoribosyltransferase	2	2	1439	1439	K3836_RS07075	K3T69_RS05615
purL		phosphoribosylformylglycinamidine synthase subunit PurL	2	2	2222	2222	K3836_RS07080	K3T69_RS05610
purQ		phosphoribosylformylglycinamidine synthase subunit PurQ	2	2	671	671	K3836_RS07085	K3T69_RS05605
purS		phosphoribosylformylglycinamidine synthase subunit PurS	2	2	254	254	K3836_RS07090	K3T69_RS05600
brnQ		branched-chain amino acid transport system II carrier protein	2	2	1352	1352	K3836_RS00710	K3T69_RS00710
K3836_RS07095		phosphoribosylaminoimidazolesuccinocarboxamide synthase	2	2	728	728	K3836_RS07095	K3T69_RS05595
K3836_RS07100		hypothetical protein	2	2	377	377	K3836_RS07100	K3T69_RS05590
purB		adenylosuccinate lyase	2	2	1295	1295	K3836_RS07105	K3T69_RS05585
purK		5-(carboxyamino)imidazole ribonucleotide synthase	2	2	1124	1124	K3836_RS07110	K3T69_RS05580
purE		5-(carboxyamino)imidazole ribonucleotide mutase	2	2	488	488	K3836_RS07115	K3T69_RS05575
K3836_RS07120		nucleobase:cation symporter-2 family protein	2	2	1307	1307	K3836_RS07120	K3T69_RS05570
K3836_RS07125		xanthine phosphoribosyltransferase	2	2	581	581	K3836_RS07125	K3T69_RS05565
K3836_RS07130		Gfo/Idh/MocA family oxidoreductase	2	2	1292	1292	K3836_RS07130	K3T69_RS05560
K3T69_RS05555		hypothetical protein	2	2	623	623	K3836_RS07135	K3T69_RS05555
K3836_RS00715		TMEM175 family protein	2	2	590	590	K3836_RS00715	K3T69_RS00715
K3836_RS07140		carbohydrate ABC transporter permease	2	2	836	836	K3836_RS07140	K3T69_RS05550
K3836_RS07145		sugar ABC transporter permease	2	2	887	887	K3836_RS07145	K3T69_RS05545
K3T69_RS05540		ABC transporter substrate-binding protein	2	2	1283	1283	K3836_RS07150	K3T69_RS05540
K3836_RS07155		hydrolase	2	2	683	683	K3836_RS07155	K3T69_RS05535
K3T69_RS05530		glycoside hydrolase family 73 protein	2	2	617	617	K3836_RS07160	K3T69_RS05530
K3T69_RS05525		M15 family metallopeptidase	2	2	824	824	K3836_RS07165	K3T69_RS05525
K3836_RS07170		hypothetical protein	2	2	560	560	K3836_RS07170	K3T69_RS05520
K3836_RS07175		Gfo/Idh/MocA family oxidoreductase	2	2	956	956	K3836_RS07175	K3T69_RS05515
K3836_RS07180		aromatic acid exporter family protein	2	2	956	956	K3836_RS07180	K3T69_RS05510
K3836_RS07185		aromatic acid exporter family protein	2	2	602	602	K3836_RS07185	K3T69_RS05505
K3836_RS00720		amino acid permease	2	2	1349	1349	K3836_RS00720	K3T69_RS00720
K3T69_RS05500		flotillin family protein	2	2	1499	1499	K3836_RS07190	K3T69_RS05500
K3836_RS07195		NfeD family protein	2	2	524	524	K3836_RS07195	K3T69_RS05495
K3T69_RS05490		histidine kinase	2	2	749	749	K3836_RS07200	K3T69_RS05490
K3836_RS07205		ATP-binding protein	2	2	785	785	K3836_RS07205	K3T69_RS05485
K3836_RS07210		response regulator	2	2	716	716	K3836_RS07210	K3T69_RS05480
K3T69_RS05470		2-hydroxyacid dehydrogenase	2	2	1019	1019	K3836_RS07220	K3T69_RS05470
K3836_RS07225		AEC family transporter	2	2	1001	1001	K3836_RS07225	K3T69_RS05465
nagA		N-acetylglucosamine-6-phosphate deacetylase	2	2	1148	1148	K3836_RS07230	K3T69_RS05460
K3T69_RS05455		helix-turn-helix domain-containing protein	2	2	836	836	K3836_RS07235	K3T69_RS05455
K3836_RS00725		amino acid ABC transporter ATP-binding protein	2	2	740	740	K3836_RS00725	K3T69_RS00725
K3836_RS07240		pyridoxal phosphate-dependent aminotransferase	2	2	1217	1217	K3836_RS07240	K3T69_RS05450
K3T69_RS05445		hypothetical protein	2	2	161	161	K3836_RS07245	K3T69_RS05445
K3836_RS07280		hypothetical protein	2	2	290	290	K3836_RS07280	K3T69_RS05410
K3836_RS07290		LysM peptidoglycan-binding domain-containing protein	2	2	623	623	K3836_RS07290	K3T69_RS05400
K3T69_RS05395		TatD family hydrolase	2	2	722	722	K3836_RS07295	K3T69_RS05395
K3836_RS07300		ABC transporter ATP-binding protein	2	2	737	737	K3836_RS07300	K3T69_RS05390
K3836_RS07305		ABC transporter substrate-binding protein	2	2	992	992	K3836_RS07305	K3T69_RS05385
K3836_RS00730		ABC transporter permease subunit	2	2	1592	1592	K3836_RS00730	K3T69_RS00730
K3T69_RS05380		ABC transporter permease	2	2	743	743	K3836_RS07310	K3T69_RS05380
K3836_RS07315		NAD(P)/FAD-dependent oxidoreductase	2	2	1322	1322	K3836_RS07315	K3T69_RS05375
K3T69_RS05370		ABC transporter ATP-binding protein	2	2	965	965	K3836_RS07320	K3T69_RS05370
K3T69_RS05365		ABC transporter permease/substrate-binding protein	2	2	1538	1538	K3836_RS07325	K3T69_RS05365
K3836_RS07330		hypothetical protein	2	2	287	287	K3836_RS07330	K3T69_RS05360
K3836_RS07335		YitT family protein	2	2	668	668	K3836_RS07335	K3T69_RS05355
K3T69_RS05350		hypothetical protein	2	2	740	740	K3836_RS07340	K3T69_RS05350
K3836_RS07345		LacI family DNA-binding transcriptional regulator	1	1	947	947	K3836_RS07345
K3836_RS07350		alpha/beta fold hydrolase	2	2	764	764	K3836_RS07350	K3T69_RS05340
K3836_RS07355		hypothetical protein	2	2	389	389	K3836_RS07355	K3T69_RS05335
K3836_RS00735		hypothetical protein	2	2	296	296	K3836_RS00735	K3T69_RS00735
K3T69_RS05330		DUF2179 domain-containing protein	2	2	542	542	K3836_RS07360	K3T69_RS05330
K3T69_RS05325		hypothetical protein	2	2	632	632	K3836_RS07365	K3T69_RS05325
K3T69_RS05320		GNAT family protein	2	2	125	125	K3836_RS07370	K3T69_RS05320
K3T69_RS05315		DUF1803 domain-containing protein	2	2	893	893	K3836_RS07375	K3T69_RS05315
K3836_RS07380		manganese-dependent inorganic pyrophosphatase	2	2	926	926	K3836_RS07380	K3T69_RS05310
K3836_RS00075		ATP-binding cassette domain-containing protein	2	2	1622	1622	K3836_RS00075	K3T69_RS00075
pflA		pyruvate formate-lyase-activating protein	2	2	761	761	K3836_RS07385	K3T69_RS05305
pflB		formate C-acetyltransferase	2	2	2231	2231	K3836_RS07390	K3T69_RS05300
parC		DNA topoisomerase IV subunit A	2	2	2450	2450	K3836_RS07395	K3T69_RS05295
parE		DNA topoisomerase IV subunit B	2	2	2045	2045	K3836_RS07400	K3T69_RS05290
K3836_RS07405		CoA-binding protein	2	2	434	434	K3836_RS07405	K3T69_RS05285
K3T69_RS00740		NAD-dependent protein deacylase	2	2	725	725	K3836_RS00740	K3T69_RS00740
plsY		glycerol-3-phosphate 1-O-acyltransferase PlsY	2	2	638	638	K3836_RS07410	K3T69_RS05280
K3836_RS07415		aldose 1-epimerase family protein	2	2	875	875	K3836_RS07415	K3T69_RS05275
codY		GTP-sensing pleiotropic transcriptional regulator CodY	2	2	791	791	K3836_RS07420	K3T69_RS05270
hslU		ATP-dependent protease ATPase subunit HslU	2	2	1400	1400	K3836_RS07425	K3T69_RS05265
hslV		HslU--HslV peptidase proteolytic subunit	2	2	548	548	K3836_RS07430	K3T69_RS05260
xerC		tyrosine recombinase XerC	2	2	905	905	K3836_RS07435	K3T69_RS05255
trmFO		FADH(2)-oxidizing methylenetetrahydrofolate--tRNA-(uracil(54)-C(5))- methyltransferase TrmFO	2	2	1376	1376	K3836_RS07440	K3T69_RS05250
topA		type I DNA topoisomerase	2	2	2078	2078	K3836_RS07445	K3T69_RS05245
dprA		DNA-processing protein DprA	2	2	857	857	K3836_RS07450	K3T69_RS05240
K3836_RS07455		ribonuclease HII	2	2	767	767	K3836_RS07455	K3T69_RS05235
K3T69_RS00745		chorismate mutase	2	2	842	842	K3836_RS00745	K3T69_RS00745
ylqF		ribosome biogenesis GTPase YlqF	2	2	860	860	K3836_RS07460	K3T69_RS05230
K3836_RS07465		VOC family protein	2	2	398	398	K3836_RS07465	K3T69_RS05225
K3T69_RS05220		folate family ECF transporter S component	2	2	542	542	K3836_RS07470	K3T69_RS05220
group_2145	lepB	signal peptidase I	2	2	551	551	K3836_RS07475	K3T69_RS05215
K3T69_RS05210		YozE family protein	2	2	227	227	K3836_RS07480	K3T69_RS05210
group_2022	msrA	peptide-methionine (S)-S-oxide reductase MsrA	2	2	518	518	K3836_RS07485	K3T69_RS05205
K3836_RS07490		YpmS family protein	2	2	713	713	K3836_RS07490	K3T69_RS05200
K3T69_RS05195		SGNH/GDSL hydrolase family protein	2	2	896	896	K3836_RS07495	K3T69_RS05195
K3T69_RS05190		DegV family protein	2	2	842	842	K3836_RS07500	K3T69_RS05190
K3836_RS07505		hemolysin III family protein	2	2	653	653	K3836_RS07505	K3T69_RS05185
K3T69_RS00750		transcription repressor NadR	2	2	521	521	K3836_RS00750	K3T69_RS00750
K3T69_RS05180		dihydrofolate reductase	2	2	527	527	K3836_RS07510	K3T69_RS05180
K3T69_RS05175		thymidylate synthase	2	2	947	947	K3836_RS07515	K3T69_RS05175
K3T69_RS05170		ABC-F family ATP-binding cassette domain-containing protein	2	2	1883	1883	K3836_RS07520	K3T69_RS05170
K3T69_RS05165		sodium:proton antiporter	2	2	2072	2078	K3836_RS07525	K3T69_RS05165
K3836_RS07535		hypothetical protein	2	2	311	311	K3836_RS07535	K3T69_RS05155
K3836_RS07540		ISL3-like element ISEfa5 family transposase	2	2	1295	1295	K3836_RS07540	K3T69_RS05150
K3836_RS07545		hypothetical protein	2	2	455	455	K3836_RS07545	K3T69_RS05145
K3836_RS07550		CCA tRNA nucleotidyltransferase	2	2	1208	1208	K3836_RS07550	K3T69_RS05140
K3T69_RS05135		nucleotide pyrophosphohydrolase	2	2	332	332	K3836_RS07555	K3T69_RS05135
K3T69_RS00755		ISL3 family transposase	2	18	1301	1301	K3836_RS00755;K3836_RS01690;K3836_RS01980;K3836_RS02695;K3836_RS04640;K3836_RS05510;K3836_RS05640;K3836_RS08320;K3836_RS08420	K3T69_RS00755;K3T69_RS01705;K3T69_RS04270;K3T69_RS04370;K3T69_RS07050;K3T69_RS07180;K3T69_RS08050;K3T69_RS09975;K3T69_RS10690
K3T69_RS05130		YitT family protein	2	2	875	875	K3836_RS07560	K3T69_RS05130
K3836_RS07565		ReoY family proteolytic degradation factor	2	2	581	581	K3836_RS07565	K3T69_RS05125
K3T69_RS05120		tetratricopeptide repeat protein	2	2	1259	1259	K3836_RS07570	K3T69_RS05120
K3836_RS07575		hypothetical protein	2	2	1046	1046	K3836_RS07575	K3T69_RS05115
K3836_RS07580		HU family DNA-binding protein	2	2	275	275	K3836_RS07580	K3T69_RS05110
der		ribosome biogenesis GTPase Der	2	2	1310	1310	K3836_RS07585	K3T69_RS05105
rpsA		30S ribosomal protein S1	2	2	1229	1229	K3836_RS07590	K3T69_RS05100
cmk		(d)CMP kinase	2	2	680	680	K3836_RS07595	K3T69_RS05095
K3T69_RS05090		SAG1386/EF1546 family surface-associated protein	2	2	635	635	K3836_RS07600	K3T69_RS05090
K3836_RS07605		ATP-dependent DNA helicase RecQ	2	2	1403	1403	K3836_RS07605	K3T69_RS05085
group_272	def	peptide deformylase	2	2	563	563	K3836_RS00760	K3T69_RS00760
K3T69_RS05080		helix-turn-helix domain-containing protein	2	2	1031	1031	K3836_RS07610	K3T69_RS05080
K3836_RS07615		ferredoxin	2	2	221	221	K3836_RS07615	K3T69_RS05075
K3T69_RS05070		thioesterase	2	2	737	737	K3836_RS07620	K3T69_RS05070
K3836_RS07625		M20 family metallopeptidase	2	2	1340	1340	K3836_RS07625	K3T69_RS05065
K3836_RS07630		YfcC family protein	2	2	1523	1523	K3836_RS07630	K3T69_RS05060
K3836_RS07635		ECF transporter S component	2	2	611	611	K3836_RS07635	K3T69_RS05055
K3T69_RS05050		pseudouridine synthase	2	2	716	716	K3836_RS07640	K3T69_RS05050
scpB		SMC-Scp complex subunit ScpB	2	2	569	569	K3836_RS07645	K3T69_RS05045
K3836_RS07650		segregation/condensation protein A	2	2	770	770	K3836_RS07650	K3T69_RS05040
K3836_RS07655		protein RibT	2	2	371	371	K3836_RS07655	K3T69_RS05035
rpsO		30S ribosomal protein S15	2	2	269	269	K3836_RS00765	K3T69_RS00765
xerD		site-specific tyrosine recombinase XerD	2	2	887	887	K3836_RS07660	K3T69_RS05030
K3836_RS07670		Fur family transcriptional regulator	1	1	473	473	K3836_RS07670
K3836_RS07675		virulence factor B family protein	2	2	863	863	K3836_RS07675	K3T69_RS05015
K3836_RS07680		cell division site-positioning protein MapZ family protein	2	2	2099	2099	K3836_RS07680	K3T69_RS05010
rpoD		RNA polymerase sigma factor RpoD	2	2	1109	1109	K3836_RS07685	K3T69_RS05005
dnaG		DNA primase	2	2	1841	1841	K3836_RS07690	K3T69_RS05000
K3836_RS07695		cation-translocating P-type ATPase	2	2	2315	2315	K3836_RS07695	K3T69_RS04995
K3836_RS07700		DUF368 domain-containing protein	2	2	860	860	K3836_RS07700	K3T69_RS04990
K3836_RS07710		alpha/beta hydrolase	2	2	761	761	K3836_RS07710	K3T69_RS04980
pnp		polyribonucleotide nucleotidyltransferase	2	2	2126	2126	K3836_RS00770	K3T69_RS00770
group_261	mprF	bifunctional lysylphosphatidylglycerol flippase/synthetase MprF	2	2	2591	2591	K3836_RS07715	K3T69_RS04975
group_752	tuf	elongation factor Tu	2	2	1187	1187	K3836_RS07720	K3T69_RS04970
K3836_RS07725		YxeA family protein	2	2	356	356	K3836_RS07725	K3T69_RS04965
K3T69_RS04960		nucleoid-associated protein	2	2	1004	1004	K3836_RS07730	K3T69_RS04960
K3T69_RS04955		aldo/keto reductase	2	2	851	851	K3836_RS07735	K3T69_RS04955
K3836_RS07740		hypothetical protein	2	2	245	245	K3836_RS07740	K3T69_RS04950
K3T69_RS04945		hypothetical protein	2	2	704	704	K3836_RS07745	K3T69_RS04945
K3836_RS07750		hydroxymethylglutaryl-CoA reductase, degradative	2	2	2441	2441	K3836_RS07750	K3T69_RS04940
K3836_RS07755		hydroxymethylglutaryl-CoA synthase	2	2	1154	1154	K3836_RS07755	K3T69_RS04935
K3836_RS07760		class I SAM-dependent methyltransferase	1	1	752	752	K3836_RS07760
K3T69_RS00775		GlsB/YeaQ/YmgE family stress response membrane protein	2	2	266	266	K3836_RS00775	K3T69_RS00775
K3836_RS07765		cation-translocating P-type ATPase	2	2	2666	2666	K3836_RS07765	K3T69_RS04925
group_2530	cls	cardiolipin synthase	2	2	1451	1451	K3836_RS07770	K3T69_RS04920
thiD		bifunctional hydroxymethylpyrimidine kinase/phosphomethylpyrimidine kinase	2	2	815	815	K3836_RS07775	K3T69_RS04915
K3836_RS07780		hypothetical protein	1	1	275	275	K3836_RS07780
K3T69_RS04905		Spx/MgsR family RNA polymerase-binding regulatory protein	2	2	455	455	K3836_RS07785	K3T69_RS04905
K3836_RS07790		permease prefix domain 1-containing protein	2	2	749	749	K3836_RS07790	K3T69_RS04900
K3T69_RS04895		PadR family transcriptional regulator	2	2	326	326	K3836_RS07795	K3T69_RS04895
K3836_RS07800		universal stress protein	2	2	440	440	K3836_RS07800	K3T69_RS04890
K3836_RS07805		glycoside hydrolase family 1 protein	2	2	1397	1397	K3836_RS07805	K3T69_RS04885
group_1942	celB	PTS cellobiose transporter subunit IIC	2	2	1271	1271	K3836_RS07810	K3T69_RS04880
K3T69_RS00780		KUP/HAK/KT family potassium transporter	2	2	1991	1991	K3836_RS00780	K3T69_RS00780
K3836_RS07815		GntR family transcriptional regulator	2	2	719	719	K3836_RS07815	K3T69_RS04875
K3T69_RS04870		ring-cleaving dioxygenase	2	2	974	974	K3836_RS07820	K3T69_RS04870
K3T69_RS04865		alpha/beta hydrolase	2	2	605	605	K3836_RS07825	K3T69_RS04865
K3T69_RS04860		class II aldolase/adducin family protein	2	2	752	752	K3836_RS07830	K3T69_RS04860
K3836_RS07835		hypothetical protein	2	2	260	260	K3836_RS07835	K3T69_RS04855
K3T69_RS04850		PTS transporter subunit IIC	2	2	1361	1361	K3836_RS07840	K3T69_RS04850
K3836_RS07845		PTS sugar transporter subunit IIB	2	2	299	299	K3836_RS07845	K3T69_RS04845
K3T69_RS04835		PRD domain-containing protein	2	2	332	332	K3836_RS07855	K3T69_RS04835
K3T69_RS04830		PRD domain-containing protein	2	2	1862	1862	K3836_RS07860	K3T69_RS04830
K3T69_RS00785		hemolysin family protein	2	2	1301	1301	K3836_RS00785	K3T69_RS00785
K3T69_RS04820		hypothetical protein	2	2	194	194	K3836_RS07870	K3T69_RS04820
K3836_RS07875		hypothetical protein	1	1	299	299	K3836_RS07875
K3T69_RS04810		GNAT family N-acetyltransferase	2	2	434	434	K3836_RS07880	K3T69_RS04810
K3T69_RS04805		L-ribulose-5-phosphate 4-epimerase	2	2	710	710	K3836_RS07885	K3T69_RS04805
K3836_RS00080		DUF308 domain-containing protein	2	2	521	521	K3836_RS00080	K3T69_RS00080
K3T69_RS04800		L-ribulose-5-phosphate 3-epimerase	2	2	860	860	K3836_RS07890	K3T69_RS04800
K3836_RS07895		3-keto-L-gulonate-6-phosphate decarboxylase UlaD	2	2	638	638	K3836_RS07895	K3T69_RS04795
K3836_RS07900		PTS sugar transporter subunit IIB	2	2	299	299	K3836_RS07900	K3T69_RS04790
K3T69_RS04785		PTS ascorbate transporter subunit IIC	2	2	1484	1484	K3836_RS07905	K3T69_RS04785
K3T69_RS04780		PTS sugar transporter subunit IIA	2	2	461	461	K3836_RS07910	K3T69_RS04780
K3T69_RS00790		MATE family efflux transporter	2	2	1370	1370	K3836_RS00790	K3T69_RS00790
ulaG		L-ascorbate 6-phosphate lactonase	2	2	1067	1067	K3836_RS07915	K3T69_RS04775
K3836_RS07920		DeoR/GlpR family DNA-binding transcription regulator	2	2	770	770	K3836_RS07920	K3T69_RS04770
K3T69_RS04765		helix-turn-helix domain-containing protein	2	2	827	827	K3836_RS07925	K3T69_RS04765
K3T69_RS04760		glycosyl transferase	2	2	1235	1235	K3836_RS07930	K3T69_RS04760
K3836_RS07935		diacylglycerol kinase	2	2	260	260	K3836_RS07935	K3T69_RS04755
K3T69_RS04750		PTS transporter subunit EIIC	2	2	1301	1301	K3836_RS07940	K3T69_RS04750
K3T69_RS04745		PTS glucose transporter subunit IIA	2	2	458	458	K3836_RS07945	K3T69_RS04745
K3T69_RS04740		maltose-6'-phosphate glucosidase	2	2	1331	1331	K3836_RS07950	K3T69_RS04740
K3836_RS07955		PTS transporter subunit EIIC	2	2	1442	1442	K3836_RS07955	K3T69_RS04735
K3T69_RS04730		carbohydrate deacetylase	2	2	764	764	K3836_RS07960	K3T69_RS04730
K3836_RS00795		DUF960 domain-containing protein	2	2	323	323	K3836_RS00795	K3T69_RS00795
K3836_RS07965		PRD domain-containing protein	2	2	875	875	K3836_RS07965	K3T69_RS04725
K3T69_RS00800		50S ribosomal protein L25/general stress protein Ctc	2	2	608	608	K3836_RS00800	K3T69_RS00800
K3T69_RS04625		HAMP domain-containing histidine kinase	2	2	1505	1505	K3836_RS08065	K3T69_RS04625
K3T69_RS04620		response regulator transcription factor	2	2	686	686	K3836_RS08070	K3T69_RS04620
gndA		NADP-dependent phosphogluconate dehydrogenase	2	2	1421	1421	K3836_RS08075	K3T69_RS04615
K3836_RS00805		16S rRNA pseudouridine(516) synthase	2	2	716	716	K3836_RS00805	K3T69_RS00805
rpmF		50S ribosomal protein L32	2	2	179	179	K3836_RS08085	K3T69_RS04605
K3836_RS08090		DUF177 domain-containing protein	2	2	569	569	K3836_RS08090	K3T69_RS04600
K3836_RS08095		LysR substrate-binding domain-containing protein	2	2	902	902	K3836_RS08095	K3T69_RS04595
pyk		pyruvate kinase	2	2	1784	1784	K3836_RS08100	K3T69_RS04590
pfkA		6-phosphofructokinase	2	2	962	962	K3836_RS08105	K3T69_RS04585
dnaE		DNA polymerase III subunit alpha	2	2	3314	3314	K3836_RS08110	K3T69_RS04580
K3T69_RS04575		YjzD family protein	2	2	185	185	K3836_RS08115	K3T69_RS04575
K3836_RS08120		multidrug efflux MFS transporter	2	2	1196	1196	K3836_RS08120	K3T69_RS04570
K3836_RS08125		NCS2 family permease	2	2	1436	1436	K3836_RS08125	K3T69_RS04565
K3836_RS08130		Cof-type HAD-IIB family hydrolase	2	2	809	809	K3836_RS08130	K3T69_RS04560
K3T69_RS00810		YjjG family noncanonical pyrimidine nucleotidase	2	2	695	695	K3836_RS00810	K3T69_RS00810
K3836_RS08140		penicillin-binding protein 2	2	2	2153	2153	K3836_RS08140	K3T69_RS04550
K3T69_RS04545		MurR/RpiR family transcriptional regulator	2	2	848	848	K3836_RS08145	K3T69_RS04545
thrS		threonine--tRNA ligase	2	2	1940	1940	K3836_RS08150	K3T69_RS04540
K3T69_RS04535		2-hydroxymuconate tautomerase	2	2	179	179	K3836_RS08155	K3T69_RS04535
K3836_RS08160		heavy metal translocating P-type ATPase	2	2	1823	1823	K3836_RS08160	K3T69_RS04530
helD		RNA polymerase recycling motor HelD	2	2	2279	2279	K3836_RS08165	K3T69_RS04525
K3T69_RS04520		hypothetical protein	2	2	647	647	K3836_RS08170	K3T69_RS04520
K3836_RS08175		YebC/PmpR family DNA-binding transcriptional regulator	2	2	719	719	K3836_RS08175	K3T69_RS04515
K3T69_RS04510		nucleotidyltransferase	2	2	1151	1151	K3836_RS08180	K3T69_RS04510
udk		uridine kinase	2	2	629	629	K3836_RS00815	K3T69_RS00815
K3836_RS08185		class I SAM-dependent methyltransferase	2	2	740	740	K3836_RS08185	K3T69_RS04505
rsfS		ribosome silencing factor	2	2	323	323	K3836_RS08190	K3T69_RS04500
yqeK		bis(5'-nucleosyl)-tetraphosphatase (symmetrical) YqeK	2	2	593	593	K3836_RS08195	K3T69_RS04495
K3T69_RS04490		nicotinate-nucleotide adenylyltransferase	2	2	650	650	K3836_RS08200	K3T69_RS04490
yhbY		ribosome assembly RNA-binding protein YhbY	2	2	311	311	K3836_RS08205	K3T69_RS04485
yqeH		ribosome biogenesis GTPase YqeH	2	2	1109	1109	K3836_RS08210	K3T69_RS04480
K3T69_RS04475		YqeG family HAD IIIA-type phosphatase	2	2	527	527	K3836_RS08215	K3T69_RS04475
K3836_RS08220		acetyl-CoA carboxylase carboxyl transferase subunit alpha	2	2	785	785	K3836_RS08220	K3T69_RS04470
accD		acetyl-CoA carboxylase, carboxyltransferase subunit beta	2	2	869	869	K3836_RS08225	K3T69_RS04465
K3T69_RS04460		acetyl-CoA carboxylase biotin carboxylase subunit	2	2	1379	1379	K3836_RS08230	K3T69_RS04460
K3836_RS00820		IS3-like element ISEnfa3 family transposase	2	4	441	441	K3836_RS00820;K3836_RS03640;K3836_RS13105	K3T69_RS09040
fabZ		3-hydroxyacyl-ACP dehydratase FabZ	2	2	419	419	K3836_RS08235	K3T69_RS04455
accB		acetyl-CoA carboxylase biotin carboxyl carrier protein	2	2	476	476	K3836_RS08240	K3T69_RS04450
fabF		beta-ketoacyl-ACP synthase II	2	2	1235	1235	K3836_RS08245	K3T69_RS04445
fabG		3-oxoacyl-[acyl-carrier-protein] reductase	2	2	737	737	K3836_RS08250	K3T69_RS04440
fabD		ACP S-malonyltransferase	2	2	917	917	K3836_RS08255	K3T69_RS04435
K3836_RS08260		acyl carrier protein	2	2	224	224	K3836_RS08260	K3T69_RS04430
K3836_RS08265		beta-ketoacyl-ACP synthase III	2	2	962	962	K3836_RS08265	K3T69_RS04425
K3836_RS08270		MarR family transcriptional regulator	2	2	440	440	K3836_RS08270	K3T69_RS04420
K3T69_RS04415		GIY-YIG nuclease family protein	2	2	965	965	K3836_RS08275	K3T69_RS04415
K3836_RS08280		YkuJ family protein	2	2	230	230	K3836_RS08280	K3T69_RS04410
K3836_RS08285		NAD(P)-dependent oxidoreductase	2	2	887	887	K3836_RS08285	K3T69_RS04405
K3T69_RS04400		glycosyltransferase family 4 protein	2	2	1223	1223	K3836_RS08290	K3T69_RS04400
K3836_RS08295		glycosyltransferase family 4 protein	2	2	1046	1046	K3836_RS08295	K3T69_RS04395
ptsP		phosphoenolpyruvate--protein phosphotransferase	2	2	1727	1727	K3836_RS08300	K3T69_RS04390
K3836_RS08305		phosphocarrier protein HPr	2	2	266	266	K3836_RS08305	K3T69_RS04385
K3T69_RS00825		VTT domain-containing protein	2	2	602	602	K3836_RS00825	K3T69_RS00825
K3T69_RS04380		ATP-dependent Clp protease ATP-binding subunit	2	2	2234	2234	K3836_RS08310	K3T69_RS04380
K3836_RS08315		DUF1827 family protein	2	2	320	320	K3836_RS08315	K3T69_RS04375
K3T69_RS04365		hypothetical protein	2	2	224	224	K3836_RS08325	K3T69_RS04365
K3836_RS08330		peptide chain release factor 3	2	2	1580	1580	K3836_RS08330	K3T69_RS04360
K3836_RS08335		hemolysin family protein	2	2	1376	1376	K3836_RS08335	K3T69_RS04355
K3T69_RS04350		AI-2E family transporter	2	2	1088	1088	K3836_RS08340	K3T69_RS04350
K3T69_RS04345		GNAT family N-acetyltransferase	2	2	434	434	K3836_RS08345	K3T69_RS04345
K3T69_RS04340		DUF402 domain-containing protein	2	2	533	533	K3836_RS08350	K3T69_RS04340
mutY		A/G-specific adenine glycosylase	2	2	1178	1178	K3836_RS08355	K3T69_RS04335
K3836_RS00830		GNAT family N-acetyltransferase	2	2	488	488	K3836_RS00830	K3T69_RS00830
recX		recombination regulator RecX	2	2	797	797	K3836_RS08360	K3T69_RS04330
rlmD		23S rRNA (uracil(1939)-C(5))-methyltransferase RlmD	2	2	1382	1382	K3836_RS08365	K3T69_RS04325
K3836_RS08370		lytic polysaccharide monooxygenase	2	2	578	578	K3836_RS08370	K3T69_RS04320
K3836_RS08375		TspO/MBR family protein	2	2	470	470	K3836_RS08375	K3T69_RS04315
K3T69_RS04310		LCP family protein	2	2	1226	1226	K3836_RS08380	K3T69_RS04310
K3836_RS08390		cold-shock protein	2	2	200	200	K3836_RS08390	K3T69_RS04300
K3836_RS08395		superoxide dismutase	2	2	608	608	K3836_RS08395	K3T69_RS04295
K3T69_RS04290		GtrA family protein	2	2	470	470	K3836_RS08400	K3T69_RS04290
K3T69_RS04285		cation diffusion facilitator family transporter	2	2	914	914	K3836_RS08405	K3T69_RS04285
spxB		pyruvate oxidase	2	2	1730	1730	K3836_RS00085	K3T69_RS00085
K3836_RS00835		hypothetical protein	2	2	1373	1373	K3836_RS00835	K3T69_RS00835
K3T69_RS04280		DUF1189 domain-containing protein	2	2	803	803	K3836_RS08410	K3T69_RS04280
K3T69_RS04275		phosphoglycerate dehydrogenase	2	2	947	947	K3836_RS08415	K3T69_RS04275
K3T69_RS04265		iron-sulfur cluster biosynthesis protein	2	2	293	293	K3836_RS08425	K3T69_RS04265
K3T69_RS04260		TrkA family potassium uptake protein	2	2	665	665	K3836_RS08430	K3T69_RS04260
K3836_RS08435		response regulator transcription factor	2	2	632	632	K3836_RS08435	K3T69_RS04255
liaS		two-component system sensor histidine kinase LiaS	2	2	1067	1067	K3836_RS08440	K3T69_RS04250
liaF		cell wall-active antibiotics response protein LiaF	2	2	731	731	K3836_RS08445	K3T69_RS04245
greA		transcription elongation factor GreA	2	2	479	479	K3836_RS08455	K3T69_RS04235
K3T69_RS00840		YaiI/YqxD family protein	2	2	437	437	K3836_RS00840	K3T69_RS00840
mltG		endolytic transglycosylase MltG	2	2	1175	1175	K3836_RS08460	K3T69_RS04230
K3836_RS08465		serine hydrolase domain-containing protein	2	2	1169	1169	K3836_RS08465	K3T69_RS04225
K3836_RS08470		YfhO family protein	2	2	1634	1634	K3836_RS08470	K3T69_RS04220
K3836_RS08500		NAD-dependent epimerase/dehydratase family protein	2	2	947	947	K3836_RS08500	K3T69_RS04190
K3836_RS08505		acylneuraminate cytidylyltransferase family protein	2	2	752	752	K3836_RS08505	K3T69_RS04185
K3T69_RS04180		dehydrogenase	2	2	908	908	K3836_RS08510	K3T69_RS04180
K3836_RS00845		AarF/UbiB family protein	2	2	1745	1745	K3836_RS00845	K3T69_RS00845
K3T69_RS04175		Gfo/Idh/MocA family oxidoreductase	2	2	977	977	K3836_RS08515	K3T69_RS04175
K3T69_RS04170		aminotransferase class I/II-fold pyridoxal phosphate-dependent enzyme	2	2	1181	1181	K3836_RS08520	K3T69_RS04170
K3836_RS08525		acetyltransferase	1	1	677	677	K3836_RS08525
neuC		UDP-N-acetylglucosamine 2-epimerase	2	2	1148	1148	K3836_RS08530	K3T69_RS04160
neuB		N-acetylneuraminate synthase	2	2	1004	1004	K3836_RS08535	K3T69_RS04155
K3836_RS08540		UDP-N-acetylglucosamine 4,6-dehydratase family protein	2	2	1007	1007	K3836_RS08540	K3T69_RS04150
K3T69_RS04145		oligosaccharide flippase family protein	2	2	1421	1421	K3836_RS08545	K3T69_RS04145
K3836_RS08550		polysialyltransferase family glycosyltransferase	1	1	1070	1070	K3836_RS08550
K3836_RS08555		O-antigen ligase family protein	2	2	1433	1433	K3836_RS08555	K3T69_RS04135
K3T69_RS04130		beta-1,6-N-acetylglucosaminyltransferase	2	2	962	962	K3836_RS08560	K3T69_RS04130
K3836_RS00850		D-alanine--D-alanine ligase	1	1	1076	1076	K3836_RS00850
K3836_RS08565		glycosyltransferase family 1 protein	1	1	1085	1085	K3836_RS08565
K3836_RS08570		glycosyltransferase family 2 protein	2	2	1040	1040	K3836_RS08570	K3T69_RS04120
K3836_RS08575		sugar transferase	1	1	1391	1391	K3836_RS08575
K3T69_RS04105		serine hydrolase	2	2	983	983	K3836_RS08585	K3T69_RS04105
K3836_RS08590		glycosyltransferase family 2 protein	2	2	2138	2138	K3836_RS08590	K3T69_RS04100
K3836_RS08595		class I SAM-dependent methyltransferase	2	2	1586	1586	K3836_RS08595	K3T69_RS04095
K3T69_RS04090		ABC transporter ATP-binding protein	2	2	1220	1220	K3836_RS08600	K3T69_RS04090
K3836_RS08605		ABC transporter permease	2	2	806	806	K3836_RS08605	K3T69_RS04085
murF		UDP-N-acetylmuramoyl-tripeptide--D-alanyl-D- alanine ligase	2	2	1352	1352	K3836_RS00855	K3T69_RS00865
K3836_RS08620		hypothetical protein	2	2	2033	2033	K3836_RS08620	K3T69_RS04070
rfbD		dTDP-4-dehydrorhamnose reductase	2	2	851	851	K3836_RS08625	K3T69_RS04065
rfbB		dTDP-glucose 4,6-dehydratase	2	2	1028	1028	K3836_RS08630	K3T69_RS04060
rfbC		dTDP-4-dehydrorhamnose 3,5-epimerase	2	2	572	572	K3836_RS08635	K3T69_RS04055
rfbA		glucose-1-phosphate thymidylyltransferase RfbA	2	2	866	866	K3836_RS08640	K3T69_RS04050
K3836_RS08645		glycosyltransferase family 2 protein	2	2	707	707	K3836_RS08645	K3T69_RS04045
K3T69_RS04040		glycosyltransferase	2	2	827	827	K3836_RS08650	K3T69_RS04040
K3T69_RS04035		glycosyltransferase	2	2	800	800	K3836_RS08655	K3T69_RS04035
K3836_RS08660		MraY family glycosyltransferase	2	2	1139	1139	K3836_RS08660	K3T69_RS04030
K3T69_RS04025		YihY/virulence factor BrkB family protein	2	2	923	923	K3836_RS08665	K3T69_RS04025
K3T69_RS00870		DEAD/DEAH box helicase	2	2	1511	1511	K3836_RS00860	K3T69_RS00870
map		type I methionyl aminopeptidase	2	2	764	764	K3836_RS08670	K3T69_RS04020
K3836_RS08675		flavodoxin	2	2	440	440	K3836_RS08675	K3T69_RS04015
K3T69_RS04010		TetR/AcrR family transcriptional regulator	2	2	569	569	K3836_RS08680	K3T69_RS04010
K3836_RS08685		aminopeptidase	2	2	1232	1232	K3836_RS08685	K3T69_RS04005
K3836_RS08700		DUF5960 family protein	2	2	302	302	K3836_RS08700	K3T69_RS03990
K3T69_RS03980		hypothetical protein	2	2	170	170	K3836_RS08710	K3T69_RS03980
K3T69_RS03970		N-acetylmuramoyl-L-alanine amidase	2	2	1019	1019	K3836_RS08720	K3T69_RS03970
acpS		holo-ACP synthase	2	2	350	350	K3836_RS00865	K3T69_RS00875
K3836_RS08725		phage holin	2	2	197	197	K3836_RS08725	K3T69_RS03965
K3836_RS08730		hemolysin XhlA family protein	2	2	242	242	K3836_RS08730	K3T69_RS03960
K3836_RS08735		XkdX family protein	2	2	137	137	K3836_RS08735	K3T69_RS03955
K3T69_RS03950		hypothetical protein	2	2	446	446	K3836_RS08740	K3T69_RS03950
K3836_RS08745		hypothetical protein	2	2	149	149	K3836_RS08745	K3T69_RS03945
K3T69_RS03940		BppU family phage baseplate upper protein	2	2	2072	2072	K3836_RS08750	K3T69_RS03940
K3T69_RS03935		hypothetical protein	2	2	824	824	K3836_RS08755	K3T69_RS03935
K3T69_RS03930		hypothetical protein	2	2	1049	1049	K3836_RS08760	K3T69_RS03930
K3836_RS08765		phage baseplate protein	2	2	872	872	K3836_RS08765	K3T69_RS03925
K3T69_RS03920		tape measure protein	2	2	3833	3833	K3836_RS08770	K3T69_RS03920
alr		alanine racemase	2	2	1121	1121	K3836_RS00870	K3T69_RS00880
K3T69_RS03915		hypothetical protein	2	2	191	191	K3836_RS08775	K3T69_RS03915
K3T69_RS03910		hypothetical protein	2	2	311	311	K3836_RS08780	K3T69_RS03910
K3T69_RS03905		major tail protein	2	2	560	560	K3836_RS08785	K3T69_RS03905
K3836_RS08790		hypothetical protein	2	2	371	371	K3836_RS08790	K3T69_RS03900
K3836_RS08795		HK97-gp10 family putative phage morphogenesis protein	2	2	395	395	K3836_RS08795	K3T69_RS03895
dnaN		DNA polymerase III subunit beta	2	2	1130	1130	K3836_RS00010	K3T69_RS00010
K3T69_RS03890		phage head closure protein	2	2	335	335	K3836_RS08800	K3T69_RS03890
K3836_RS08805		head-tail connector protein	2	2	326	326	K3836_RS08805	K3T69_RS03885
K3836_RS08810		phage major capsid protein	2	2	1193	1193	K3836_RS08810	K3T69_RS03880
K3T69_RS03875		Clp protease ClpP	2	2	677	677	K3836_RS08815	K3T69_RS03875
K3836_RS08820		phage portal protein	2	2	1220	1220	K3836_RS08820	K3T69_RS03870
K3836_RS00875		type II toxin-antitoxin system PemK/MazF family toxin	2	2	362	362	K3836_RS00875	K3T69_RS00885
K3836_RS08825		terminase large subunit	2	2	1790	1790	K3836_RS08825	K3T69_RS03865
K3T69_RS03860		phage terminase small subunit P27 family	2	2	521	521	K3836_RS08830	K3T69_RS03860
K3836_RS08840		HNH endonuclease	2	2	221	317	K3836_RS08840	K3T69_RS03850
K3T69_RS03845		hypothetical protein	2	2	548	548	K3836_RS08845	K3T69_RS03845
K3836_RS15330		hypothetical protein	2	2	227	227	K3836_RS15330	K3T69_RS16090
K3T69_RS03840		DUF6275 family protein	2	2	260	260	K3836_RS08850	K3T69_RS03840
K3836_RS08855		hypothetical protein	2	2	188	188	K3836_RS08855	K3T69_RS03835
K3T69_RS03830		ArpU family phage packaging/lysis transcriptional regulator	2	2	416	416	K3836_RS08860	K3T69_RS03830
K3836_RS08865		hypothetical protein	2	2	296	296	K3836_RS08865	K3T69_RS03825
group_387	rpsN	30S ribosomal protein S14	2	2	269	269	K3836_RS00880	K3T69_RS00890
K3T69_RS03820		DUF1642 domain-containing protein	2	2	557	557	K3836_RS08870	K3T69_RS03820
K3T69_RS03815		YopX family protein	2	2	419	419	K3836_RS08875	K3T69_RS03815
K3836_RS08880		hypothetical protein	2	2	245	245	K3836_RS08880	K3T69_RS03810
K3T69_RS03805		DUF1140 family protein	2	2	356	356	K3836_RS08885	K3T69_RS03805
K3T69_RS03800		hypothetical protein	2	2	290	290	K3836_RS08890	K3T69_RS03800
K3836_RS08895		hypothetical protein	2	2	305	305	K3836_RS08895	K3T69_RS03795
K3T69_RS03790		hypothetical protein	2	2	161	161	K3836_RS08900	K3T69_RS03790
K3836_RS08905		DUF1064 domain-containing protein	2	2	359	359	K3836_RS08905	K3T69_RS03785
K3836_RS08910		ATP-binding protein	2	2	851	851	K3836_RS08910	K3T69_RS03780
K3T69_RS03775		phage replisome organizer N-terminal domain-containing protein	2	2	830	830	K3836_RS08915	K3T69_RS03775
K3836_RS00090		ZIP family metal transporter	2	2	818	818	K3836_RS00090	K3T69_RS00090
K3T69_RS00895		NADP-dependent oxidoreductase	2	2	947	947	K3836_RS00885	K3T69_RS00895
K3T69_RS03770		putative HNHc nuclease	2	2	686	686	K3836_RS08920	K3T69_RS03770
K3T69_RS03765		DUF1071 domain-containing protein	2	2	671	671	K3836_RS08925	K3T69_RS03765
K3836_RS08930		hypothetical protein	2	2	341	341	K3836_RS08930	K3T69_RS03760
K3T69_RS03755		phage regulatory protein	2	2	725	725	K3836_RS08935	K3T69_RS03755
K3T69_RS03750		hypothetical protein	2	2	242	476	K3836_RS15335	K3T69_RS03750
K3T69_RS03745		hypothetical protein	2	2	182	182	K3836_RS08945	K3T69_RS03745
K3T69_RS03740		DUF771 domain-containing protein	2	2	338	338	K3836_RS08950	K3T69_RS03740
K3836_RS08955		phage antirepressor KilAC domain-containing protein	2	2	740	740	K3836_RS08955	K3T69_RS03735
K3T69_RS03730		hypothetical protein	2	2	608	608	K3836_RS08960	K3T69_RS03730
K3T69_RS03725		helix-turn-helix transcriptional regulator	2	2	191	191	K3836_RS08965	K3T69_RS03725
K3T69_RS00900		YhgE/Pip domain-containing protein	2	2	2705	2705	K3836_RS00890	K3T69_RS00900
K3T69_RS03720		XRE family transcriptional regulator	2	2	638	638	K3836_RS08970	K3T69_RS03720
K3T69_RS03715		DUF4177 domain-containing protein	2	2	209	209	K3836_RS08975	K3T69_RS03715
K3T69_RS03710		hypothetical protein	2	2	653	653	K3836_RS08980	K3T69_RS03710
K3836_RS08985		DUF5067 domain-containing protein	2	2	671	671	K3836_RS08985	K3T69_RS03705
K3T69_RS03700		tyrosine-type recombinase/integrase	2	2	1139	1139	K3836_RS08990	K3T69_RS03700
K3T69_RS03690		hypothetical protein	2	2	164	164	K3836_RS09000	K3T69_RS03690
K3836_RS09005		GNAT family N-acetyltransferase	2	2	1181	1181	K3836_RS09005	K3T69_RS03685
K3T69_RS03680		DUF3284 domain-containing protein	2	2	413	413	K3836_RS09010	K3T69_RS03680
K3T69_RS03675		DUF3188 domain-containing protein	2	2	182	182	K3836_RS09015	K3T69_RS03675
K3836_RS00895		APC family permease	2	2	1823	1823	K3836_RS00895	K3T69_RS00905
K3T69_RS03670		hypothetical protein	2	2	221	221	K3836_RS09020	K3T69_RS03670
K3T69_RS03665		PTS sugar transporter subunit IIC	2	2	1460	1460	K3836_RS09025	K3T69_RS03665
K3T69_RS03660		PTS lactose/cellobiose transporter subunit IIA	2	2	320	320	K3836_RS09030	K3T69_RS03660
K3T69_RS03655		PTS sugar transporter subunit IIB	2	2	317	317	K3836_RS09035	K3T69_RS03655
K3836_RS09040		sigma-54-dependent transcriptional regulator	2	2	2702	2702	K3836_RS09040	K3T69_RS03650
K3T69_RS03645		DEAD/DEAH box helicase	2	2	1277	1277	K3836_RS09045	K3T69_RS03645
K3836_RS09050		Gfo/Idh/MocA family oxidoreductase	2	2	1013	1013	K3836_RS09050	K3T69_RS03640
sfsA		DNA/RNA nuclease SfsA	2	2	728	728	K3836_RS09055	K3T69_RS03635
K3T69_RS03630		DUF4828 domain-containing protein	2	2	329	329	K3836_RS09060	K3T69_RS03630
K3836_RS09065		metal-dependent transcriptional regulator	2	2	647	647	K3836_RS09065	K3T69_RS03625
zwf		glucose-6-phosphate dehydrogenase	2	2	1526	1526	K3836_RS09070	K3T69_RS03620
ileS		isoleucine--tRNA ligase	2	2	2798	2798	K3836_RS09075	K3T69_RS03615
K3T69_RS03610		DivIVA domain-containing protein	2	2	707	707	K3836_RS09080	K3T69_RS03610
K3T69_RS03605		RNA-binding protein	2	2	782	782	K3836_RS09085	K3T69_RS03605
K3836_RS09090		YggT family protein	2	2	221	221	K3836_RS09090	K3T69_RS03600
K3836_RS00905		type II toxin-antitoxin system Phd/YefM family antitoxin	2	2	263	263	K3836_RS00905	K3T69_RS00915
sepF		cell division protein SepF	2	2	599	599	K3836_RS09095	K3T69_RS03595
K3836_RS09100		YggS family pyridoxal phosphate-dependent enzyme	2	2	677	677	K3836_RS09100	K3T69_RS03590
ftsZ		cell division protein FtsZ	2	2	1241	1241	K3836_RS09105	K3T69_RS03585
ftsA		cell division protein FtsA	2	2	1325	1325	K3836_RS09110	K3T69_RS03580
K3836_RS09115		cell division protein FtsQ/DivIB	2	2	1220	1220	K3836_RS09115	K3T69_RS03575
murG		undecaprenyldiphospho-muramoylpentapeptide beta-N-acetylglucosaminyltransferase	2	2	1088	1088	K3836_RS09120	K3T69_RS03570
murD		UDP-N-acetylmuramoyl-L-alanine--D-glutamate ligase	2	2	1361	1361	K3836_RS09125	K3T69_RS03565
mraY		phospho-N-acetylmuramoyl-pentapeptide- transferase	2	2	962	962	K3836_RS09130	K3T69_RS03560
K3T69_RS03555		penicillin-binding transpeptidase domain-containing protein	2	2	2192	2192	K3836_RS09135	K3T69_RS03555
ftsL		cell division protein FtsL	2	2	401	401	K3836_RS09140	K3T69_RS03550
K3836_RS00910		Txe/YoeB family addiction module toxin	2	2	266	266	K3836_RS00910	K3T69_RS00920
rsmH		16S rRNA (cytosine(1402)-N(4))-methyltransferase RsmH	2	2	959	959	K3836_RS09145	K3T69_RS03545
mraZ		division/cell wall cluster transcriptional repressor MraZ	2	2	431	431	K3836_RS09150	K3T69_RS03540
K3836_RS09155		DUF3397 domain-containing protein	2	2	368	368	K3836_RS09155	K3T69_RS03535
K3836_RS09160		magnesium transporter CorA family protein	2	2	956	956	K3836_RS09160	K3T69_RS03530
K3T69_RS03525		DUF4044 domain-containing protein	2	2	116	116	K3836_RS09165	K3T69_RS03525
recN		DNA repair protein RecN	2	2	1682	1682	K3836_RS09170	K3T69_RS03520
K3836_RS09175		arginine repressor	2	2	449	449	K3836_RS09175	K3T69_RS03515
K3836_RS09180		TlyA family RNA methyltransferase	2	2	818	818	K3836_RS09180	K3T69_RS03510
K3836_RS09185		farnesyl diphosphate synthase	2	2	890	890	K3836_RS09185	K3T69_RS03505
K3836_RS09190		exodeoxyribonuclease VII small subunit	2	2	224	224	K3836_RS09190	K3T69_RS03500
K3T69_RS00925		mannosyl-glycoprotein endo-beta-N-acetylglucosamidase	2	2	488	488	K3836_RS00915	K3T69_RS00925
xseA		exodeoxyribonuclease VII large subunit	2	2	1337	1337	K3836_RS09195	K3T69_RS03495
K3836_RS09200		bifunctional methylenetetrahydrofolate dehydrogenase/methenyltetrahydrofolate cyclohydrolase	2	2	854	854	K3836_RS09200	K3T69_RS03490
nusB		transcription antitermination factor NusB	2	2	449	449	K3836_RS09205	K3T69_RS03485
K3836_RS09210		Asp23/Gls24 family envelope stress response protein	2	2	425	425	K3836_RS09210	K3T69_RS03480
K3836_RS09215		Xaa-Pro peptidase family protein	2	2	1064	1064	K3836_RS09215	K3T69_RS03475
K3T69_RS03470		GlsB/YeaQ/YmgE family stress response membrane protein	2	2	245	245	K3836_RS09220	K3T69_RS03470
K3T69_RS03465		DUF956 family protein	2	2	374	374	K3836_RS09225	K3T69_RS03465
K3836_RS09230		PTS system mannose/fructose/sorbose family transporter subunit IID	2	2	914	914	K3836_RS09230	K3T69_RS03460
K3836_RS09235		PTS mannose/fructose/sorbose transporter subunit IIC	2	2	803	803	K3836_RS09235	K3T69_RS03455
K3T69_RS03450		mannose/fructose/sorbose PTS transporter subunit IIB	2	2	989	989	K3836_RS09240	K3T69_RS03450
K3T69_RS00930		ABC transporter permease	2	2	671	671	K3836_RS00920	K3T69_RS00930
K3T69_RS03445		mannose/fructose/sorbose PTS transporter subunit IIB	2	2	491	491	K3836_RS09245	K3T69_RS03445
K3836_RS09250		sigma-54-dependent transcriptional regulator	2	2	2807	2807	K3836_RS09250	K3T69_RS03440
rpmA		50S ribosomal protein L27	2	2	293	293	K3836_RS09255	K3T69_RS03435
K3T69_RS03430		ribosomal-processing cysteine protease Prp	2	2	344	344	K3836_RS09260	K3T69_RS03430
rplU		50S ribosomal protein L21	2	2	308	308	K3836_RS09265	K3T69_RS03425
K3T69_RS03420		uracil-DNA glycosylase	2	2	641	641	K3836_RS09270	K3T69_RS03420
K3836_RS09275		SulP family inorganic anion transporter	2	2	1631	1631	K3836_RS09275	K3T69_RS03415
K3T69_RS03410		DUF1304 family protein	2	2	359	359	K3836_RS09280	K3T69_RS03410
K3836_RS09290		O-methyltransferase	2	2	683	683	K3836_RS09290	K3T69_RS03400
K3T69_RS00935		osmoprotectant ABC transporter substrate-binding protein	2	2	917	917	K3836_RS00925	K3T69_RS00935
K3T69_RS03395		signal peptidase I	2	2	518	518	K3836_RS09295	K3T69_RS03395
K3T69_RS03390		membrane protein	2	2	1844	1844	K3836_RS09300	K3T69_RS03390
K3T69_RS03385		lipoate--protein ligase	2	2	1004	1004	K3836_RS09305	K3T69_RS03385
K3T69_RS03380		MBL fold metallo-hydrolase	2	2	740	740	K3836_RS09310	K3T69_RS03380
K3T69_RS03375		DUF975 family protein	2	2	803	803	K3836_RS09315	K3T69_RS03375
K3T69_RS03370		M42 family metallopeptidase	2	2	1082	1082	K3836_RS09320	K3T69_RS03370
dltD		D-alanyl-lipoteichoic acid biosynthesis protein DltD	2	2	1268	1268	K3836_RS09325	K3T69_RS03365
dltC		D-alanine--poly(phosphoribitol) ligase subunit DltC	2	2	233	233	K3836_RS09330	K3T69_RS03360
dltB		D-alanyl-lipoteichoic acid biosynthesis protein DltB	2	2	1205	1205	K3836_RS09335	K3T69_RS03355
dltA		D-alanine--poly(phosphoribitol) ligase subunit DltA	2	2	1514	1514	K3836_RS09340	K3T69_RS03350
K3T69_RS00940		ABC transporter permease	2	2	641	641	K3836_RS00930	K3T69_RS00940
K3836_RS09345		teichoic acid D-Ala incorporation-associated protein DltX	2	2	149	149	K3836_RS09345	K3T69_RS03345
K3836_RS09350		ABC transporter permease	2	2	2042	2042	K3836_RS09350	K3T69_RS03340
K3T69_RS03335		ABC transporter ATP-binding protein	2	2	767	767	K3836_RS09355	K3T69_RS03335
nrdD		anaerobic ribonucleoside-triphosphate reductase	2	2	2189	2189	K3836_RS09360	K3T69_RS03330
nrdG		anaerobic ribonucleoside-triphosphate reductase activating protein	2	2	602	602	K3836_RS09365	K3T69_RS03325
dinB		DNA polymerase IV	2	2	1121	1121	K3836_RS09370	K3T69_RS03320
rsmI		16S rRNA (cytidine(1402)-2'-O)-methyltransferase	2	2	872	872	K3836_RS09375	K3T69_RS03315
K3T69_RS03310		DNA replication initiation control protein YabA	2	2	347	347	K3836_RS09380	K3T69_RS03310
K3836_RS09385		stage 0 sporulation family protein	2	2	824	824	K3836_RS09385	K3T69_RS03305
holB		DNA polymerase III subunit delta'	2	2	938	938	K3836_RS09390	K3T69_RS03300
K3T69_RS00945		betaine/proline/choline family ABC transporter ATP-binding protein	2	2	1175	1175	K3836_RS00935	K3T69_RS00945
K3836_RS09395		cyclic-di-AMP receptor	2	2	329	329	K3836_RS09395	K3T69_RS03295
tmk		dTMP kinase	2	2	644	644	K3836_RS09400	K3T69_RS03290
recR		recombination mediator RecR	2	2	596	596	K3836_RS09405	K3T69_RS03285
K3836_RS09410		YbaB/EbfC family nucleoid-associated protein	2	2	314	314	K3836_RS09410	K3T69_RS03280
dnaX		DNA polymerase III subunit gamma/tau	2	2	1745	1745	K3836_RS09415	K3T69_RS03275
K3836_RS00095		hypothetical protein	2	2	197	197	K3836_RS00095	K3T69_RS00095
K3836_RS09420		SPFH domain-containing protein	2	2	1247	1247	K3836_RS09420	K3T69_RS03270
K3T69_RS03265		hypothetical protein	2	2	1184	1184	K3836_RS09425	K3T69_RS03265
K3836_RS09430		TPM domain-containing protein	2	2	797	797	K3836_RS09430	K3T69_RS03260
K3836_RS09435		Crp/Fnr family transcriptional regulator	2	2	656	656	K3836_RS09435	K3T69_RS03255
K3836_RS09440		hypothetical protein	2	2	278	278	K3836_RS09440	K3T69_RS03250
queA		tRNA preQ1(34) S-adenosylmethionine ribosyltransferase-isomerase QueA	2	2	1031	1031	K3836_RS00940	K3T69_RS00950
K3836_RS09445		MFS transporter	2	2	1208	1208	K3836_RS09445	K3T69_RS03245
K3T69_RS03240		DUF2512 family protein	2	2	365	365	K3836_RS09450	K3T69_RS03240
K3836_RS09455		DeoR/GlpR family DNA-binding transcription regulator	2	2	773	773	K3836_RS09455	K3T69_RS03235
K3T69_RS03230		ketose-bisphosphate aldolase	2	2	860	860	K3836_RS09460	K3T69_RS03230
K3T69_RS03225		fructose-specific PTS transporter subunit EIIC	2	2	1418	1418	K3836_RS09465	K3T69_RS03225
K3836_RS09470		PTS sugar transporter subunit IIA	2	2	449	449	K3836_RS09470	K3T69_RS03220
K3836_RS09475		type B 50S ribosomal protein L31	2	2	263	263	K3836_RS09475	K3T69_RS03215
rho		transcription termination factor Rho	2	2	1295	1295	K3836_RS09480	K3T69_RS03210
K3T69_RS03205		UDP-N-acetylglucosamine 1-carboxyvinyltransferase	2	2	1271	1271	K3836_RS09485	K3T69_RS03205
K3836_RS09490		class II fructose-bisphosphate aldolase	2	2	869	869	K3836_RS09490	K3T69_RS03200
K3836_RS00945		cation-translocating P-type ATPase	2	2	2639	2639	K3836_RS00945	K3T69_RS00955
K3836_RS15340		hypothetical protein	2	2	212	212	K3836_RS15340	K3T69_RS16085
K3836_RS09495		CTP synthase	2	2	1610	1610	K3836_RS09495	K3T69_RS03195
K3T69_RS16295		hypothetical protein	2	2	245	245	K3836_RS15480	K3T69_RS16295
glnA		type I glutamate--ammonia ligase	2	2	1340	1340	K3836_RS09500	K3T69_RS03190
K3836_RS09505		MerR family transcriptional regulator	2	2	392	392	K3836_RS09505	K3T69_RS03185
K3836_RS09515		5-methyltetrahydropteroyltriglutamate-- homocysteine S-methyltransferase	2	2	1130	1130	K3836_RS09515	K3T69_RS03175
K3836_RS09520		site-specific integrase	2	2	1202	1202	K3836_RS09520	K3T69_RS03170
K3T69_RS03165		DUF3173 domain-containing protein	2	2	203	203	K3836_RS09525	K3T69_RS03165
K3T69_RS03160		replication initiation factor domain-containing protein	2	2	1067	1067	K3836_RS09530	K3T69_RS03160
K3836_RS00950		DUF975 family protein	2	2	698	698	K3836_RS00950	K3T69_RS00960
K3T69_RS03155		helix-turn-helix transcriptional regulator	2	2	107	107	K3836_RS15345	K3T69_RS03155
K3T69_RS03150		helix-turn-helix domain-containing protein	2	2	812	812	K3836_RS09535	K3T69_RS03150
K3836_RS15485		hypothetical protein	1	1	191	191	K3836_RS15485
K3836_RS15490		hypothetical protein	1	1	230	230	K3836_RS15490
K3836_RS09545		ROK family protein	2	2	878	878	K3836_RS09545	K3T69_RS03135
K3T69_RS03130		glycoside hydrolase family 172 protein	2	2	1118	1118	K3836_RS09550	K3T69_RS03130
K3T69_RS03125		glycoside hydrolase	2	2	2099	2099	K3836_RS09555	K3T69_RS03125
K3T69_RS03120		PTS system mannose/fructose/sorbose family transporter subunit IID	2	2	821	821	K3836_RS09560	K3T69_RS03120
K3836_RS09565		PTS sugar transporter subunit IIC	2	2	809	809	K3836_RS09565	K3T69_RS03115
K3836_RS09570		PTS sugar transporter subunit IIB	2	2	494	494	K3836_RS09570	K3T69_RS03110
tgt		tRNA guanosine(34) transglycosylase Tgt	2	2	1145	1145	K3836_RS00955	K3T69_RS00965
K3836_RS09575		PTS sugar transporter subunit IIA	2	2	488	500	K3836_RS09575	K3T69_RS03105
K3T69_RS03100		sigma 54-interacting transcriptional regulator	2	2	2696	2696	K3836_RS09580	K3T69_RS03100
K3T69_RS03095		ABC transporter substrate-binding protein	2	2	1073	1073	K3836_RS09585	K3T69_RS03095
K3836_RS09590		ABC transporter permease	2	2	827	827	K3836_RS09590	K3T69_RS03090
K3T69_RS03085		ABC transporter permease	2	2	806	806	K3836_RS09595	K3T69_RS03085
K3836_RS09600		ABC transporter ATP-binding protein	2	2	1085	1085	K3836_RS09600	K3T69_RS03080
K3836_RS09605		XRE family transcriptional regulator	2	2	542	542	K3836_RS09605	K3T69_RS03075
K3836_RS09610		oxidoreductase	2	2	989	989	K3836_RS09610	K3T69_RS03070
K3836_RS09615		phosphopantothenate--cysteine ligase	2	2	737	737	K3836_RS09615	K3T69_RS03065
coaC		phosphopantothenoylcysteine decarboxylase	2	2	551	551	K3836_RS09620	K3T69_RS03060
yajC		preprotein translocase subunit YajC	2	2	380	380	K3836_RS00960	K3T69_RS00970
K3836_RS09625		ECF transporter S component	2	2	632	632	K3836_RS09625	K3T69_RS03055
K3T69_RS03050		NAD(P)-binding oxidoreductase	2	2	647	647	K3836_RS09630	K3T69_RS03050
K3836_RS09635		NAD(P)H-quinone oxidoreductase	2	2	983	983	K3836_RS09635	K3T69_RS03045
K3836_RS09640		flavocytochrome c	2	2	1514	1514	K3836_RS09640	K3T69_RS03040
K3836_RS09645		hypothetical protein	2	2	806	806	K3836_RS09645	K3T69_RS03035
K3T69_RS03030		GNAT family N-acetyltransferase	2	2	569	569	K3836_RS09650	K3T69_RS03030
K3836_RS09655		bacterial Ig-like domain-containing protein	2	2	2060	2060	K3836_RS09655	K3T69_RS03025
K3836_RS09660		helix-turn-helix domain-containing protein	2	2	1478	1478	K3836_RS09660	K3T69_RS03020
murB		UDP-N-acetylmuramate dehydrogenase	2	2	935	935	K3836_RS09665	K3T69_RS03015
K3836_RS09670		Gfo/Idh/MocA family oxidoreductase	2	2	920	920	K3836_RS09670	K3T69_RS03010
adhE		bifunctional acetaldehyde-CoA/alcohol dehydrogenase	2	2	2597	2597	K3836_RS00965	K3T69_RS00975
K3836_RS09675		exodeoxyribonuclease III	2	2	752	752	K3836_RS09675	K3T69_RS03005
K3T69_RS03000		3'-5' exonuclease	2	2	533	533	K3836_RS09680	K3T69_RS03000
K3836_RS09685		GNAT family N-acetyltransferase	2	2	524	524	K3836_RS09685	K3T69_RS02995
tsaE		tRNA (adenosine(37)-N6)-threonylcarbamoyltransferase complex ATPase subunit type 1 TsaE	2	2	473	473	K3836_RS09690	K3T69_RS02990
pta		phosphate acetyltransferase	2	2	980	980	K3836_RS09695	K3T69_RS02985
K3T69_RS02980		uracil-DNA glycosylase	2	2	680	680	K3836_RS09700	K3T69_RS02980
K3T69_RS02975		Cof-type HAD-IIB family hydrolase	2	2	869	869	K3836_RS09705	K3T69_RS02975
K3836_RS09710		hypothetical protein	2	2	515	515	K3836_RS09710	K3T69_RS02970
K3836_RS09715		N-acetyltransferase	2	2	563	563	K3836_RS09715	K3T69_RS02965
K3836_RS09720		hypothetical protein	2	2	179	179	K3836_RS09720	K3T69_RS02960
K3T69_RS00980		glycoside hydrolase family 88 protein	2	2	1106	1106	K3836_RS00970	K3T69_RS00980
K3T69_RS02955		hypothetical protein	2	2	509	509	K3836_RS09725	K3T69_RS02955
K3836_RS09730		VOC family protein	2	2	380	380	K3836_RS09730	K3T69_RS02950
pnuC		nicotinamide riboside transporter PnuC	2	2	749	749	K3836_RS09735	K3T69_RS02945
K3T69_RS02940		hypothetical protein	2	2	1277	1277	K3836_RS09740	K3T69_RS02940
pcp		pyroglutamyl-peptidase I	2	2	644	644	K3836_RS09745	K3T69_RS02935
K3T69_RS02930		DUF979 domain-containing protein	2	2	944	944	K3836_RS09750	K3T69_RS02930
K3T69_RS02925		DUF969 domain-containing protein	2	2	686	686	K3836_RS09755	K3T69_RS02925
K3836_RS09760		multidrug efflux SMR transporter	2	2	320	320	K3836_RS09760	K3T69_RS02920
K3T69_RS02915		ATP-binding cassette domain-containing protein	2	2	905	905	K3836_RS09765	K3T69_RS02915
K3T69_RS02910		ABC transporter permease subunit	2	2	773	773	K3836_RS09770	K3T69_RS02910
K3836_RS00975		TRAP transporter substrate-binding protein	2	2	1028	1028	K3836_RS00975	K3T69_RS00985
K3T69_RS02905		basic amino acid/polyamine antiporter	2	2	1424	1424	K3836_RS09775	K3T69_RS02905
nrdI		class Ib ribonucleoside-diphosphate reductase assembly flavoprotein NrdI	2	2	446	446	K3836_RS09780	K3T69_RS02900
K3T69_RS02895		glucose PTS transporter subunit IIA	2	2	1982	1982	K3836_RS09785	K3T69_RS02895
murQ		N-acetylmuramic acid 6-phosphate etherase	2	2	896	896	K3836_RS09790	K3T69_RS02890
K3T69_RS02885		MupG family TIM beta-alpha barrel fold protein	2	2	1061	1061	K3836_RS09795	K3T69_RS02885
K3T69_RS02880		histidine phosphatase family protein	2	2	527	527	K3836_RS09800	K3T69_RS02880
eat(A)		ABC-F type ribosomal protection-like protein Eat(A)	2	2	1502	1502	K3836_RS09805	K3T69_RS02875
K3836_RS09810		glycerate kinase	2	2	1121	1121	K3836_RS09810	K3T69_RS02870
K3T69_RS02865		2-dehydropantoate 2-reductase	2	2	941	941	K3836_RS09815	K3T69_RS02865
K3836_RS09820		hypothetical protein	2	2	896	896	K3836_RS09820	K3T69_RS02860
K3836_RS00980		TRAP transporter small permease	2	2	479	479	K3836_RS00980	K3T69_RS00990
K3836_RS09825		amino acid permease	2	2	1340	1340	K3836_RS09825	K3T69_RS02855
K3T69_RS02850		DUF305 domain-containing protein	2	2	443	443	K3836_RS09830	K3T69_RS02850
group_1035	nhaC	Na+/H+ antiporter NhaC	2	2	1418	1418	K3836_RS09835	K3T69_RS02845
K3T69_RS02840		M20 family metallopeptidase	2	2	1223	1223	K3836_RS09840	K3T69_RS02840
[truncated: 719 more rows]

## Sheet: Table S5
Table S5
Orthologue clustering for comparison of AUS2001 (VSEfm) and AUS2002 (VREfm) - plasmid 1
orthologue clustering performed with roary v3.13.0 (DOI: 10.1093/bioinformatics/btv421; https://sanger-pathogens.github.io/Roary/)
nucleotide thershold of 99% used for defining clusters
							AUS2001	AUS2022
Gene	Non-unique Gene name	Annotation	No. isolates	No. sequences	Min group size (bp)	Max group size (bp)	NZ_OU015346.gbk	NZ_OU015351.gbk
K3836_RS13835		PTS sugar transporter subunit IIB	2	2	284	284	K3836_RS13835	K3T69_RS14695
K3T69_RS14700		YjbQ family protein	2	2	515	515	K3836_RS13840	K3T69_RS14700
K3836_RS13700		DUF5406 family protein	2	2	341	341	K3836_RS13700	K3T69_RS14560
rpe		ribulose-phosphate 3-epimerase	2	2	662	662	K3836_RS13845	K3T69_RS14705
hxlB		6-phospho-3-hexuloisomerase	2	2	572	572	K3836_RS13850	K3T69_RS14710
K3T69_RS14715		IS66 family transposase	2	2	1547	1547	K3836_RS13855	K3T69_RS14715
tnpB		IS66 family insertion sequence element accessory protein TnpB	2	6	353	353	K3836_RS13860;K3836_RS14070;K3836_RS14085	K3T69_RS14720;K3T69_RS14930;K3T69_RS14945
K3T69_RS14725		hypothetical protein	2	6	194	194	K3836_RS13865;K3836_RS14065;K3836_RS14080	K3T69_RS14725;K3T69_RS14925;K3T69_RS14940
K3T69_RS14730		IS66 family transposase	2	2	1520	1520	K3836_RS13870	K3T69_RS14730
group_28	tnpB	IS66 family insertion sequence element accessory protein TnpB	2	2	185	185	K3836_RS13875	K3T69_RS14735
K3T69_RS14740		hypothetical protein	2	2	182	182	K3836_RS13880	K3T69_RS14740
K3836_RS13890		tyrosine-type recombinase/integrase	2	2	599	599	K3836_RS13890	K3T69_RS14750
K3836_RS13895		AbiH family protein	2	2	599	599	K3836_RS13895	K3T69_RS14755
K3836_RS13905		ROK family protein	2	2	872	872	K3836_RS13905	K3T69_RS14765
K3836_RS13910		sucrose-specific PTS transporter subunit IIBC	2	2	1946	1946	K3836_RS13910	K3T69_RS14770
K3T69_RS14775		sucrose-6-phosphate hydrolase	2	2	1439	1439	K3836_RS13915	K3T69_RS14775
K3836_RS13920		LacI family DNA-binding transcriptional regulator	2	2	962	962	K3836_RS13920	K3T69_RS14780
tnpA		IS200/IS605 family transposase	2	2	455	455	K3836_RS13930	K3T69_RS14790
K3836_RS13940		resolvase	2	2	230	230	K3836_RS13940	K3T69_RS14800
K3T69_RS14805		MurR/RpiR family transcriptional regulator	2	2	818	818	K3836_RS13945	K3T69_RS14805
K3836_RS13950		N-acetylmannosamine-6-phosphate 2-epimerase	2	2	689	689	K3836_RS13950	K3T69_RS14810
K3T69_RS14575		toprim domain-containing protein	2	2	1469	1469	K3836_RS13715	K3T69_RS14575
K3T69_RS14815		PTS transporter subunit EIIC	2	2	1502	1502	K3836_RS13955	K3T69_RS14815
K3T69_RS14820		PTS glucose transporter subunit IIA	2	2	476	476	K3836_RS13960	K3T69_RS14820
K3T69_RS14830		IS3 family transposase	2	2	276	276	K3836_RS13970	K3T69_RS14830
K3836_RS15510		hypothetical protein	2	2	248	248	K3836_RS15510	K3T69_RS16345
xerS		tyrosine recombinase XerS	2	2	1085	1085	K3836_RS13980	K3T69_RS14840
K3836_RS13990		PTS sugar transporter subunit IIC	2	2	1250	1250	K3836_RS13990	K3T69_RS14850
K3T69_RS14855		PEP phosphonomutase	2	2	926	926	K3836_RS13995	K3T69_RS14855
lacD		tagatose-bisphosphate aldolase	2	2	995	995	K3836_RS14000	K3T69_RS14860
K3836_RS14005		SIS domain-containing protein	2	2	1169	1169	K3836_RS14005	K3T69_RS14865
K3T69_RS14870		GntR family transcriptional regulator	2	2	734	734	K3836_RS14010	K3T69_RS14870
K3836_RS14020		IS256 family transposase	2	2	1292	1292	K3836_RS14020	K3T69_RS14880
K3836_RS14025		hypothetical protein	2	2	260	260	K3836_RS14025	K3T69_RS14885
K3T69_RS14585		hypothetical protein	2	2	149	149	K3836_RS13725	K3T69_RS14585
K3T69_RS14890		IS256-like element ISEf1 family transposase	2	2	1178	1178	K3836_RS14030	K3T69_RS14890
K3836_RS14045		aspartate 1-decarboxylase	2	2	395	395	K3836_RS14045	K3T69_RS14905
panC		pantoate--beta-alanine ligase	2	2	848	848	K3836_RS14050	K3T69_RS14910
panB		3-methyl-2-oxobutanoate hydroxymethyltransferase	2	2	827	827	K3836_RS14055	K3T69_RS14915
K3T69_RS14920		Rossmann-like and DUF2520 domain-containing protein	2	2	860	860	K3836_RS14060	K3T69_RS14920
K3836_RS14090		IS66 family transposase	2	4	1547	1547	K3836_RS14075;K3836_RS14090	K3T69_RS14935;K3T69_RS14950
K3836_RS13730		type IV toxin-antitoxin system AbiEi family antitoxin domain-containing protein	2	2	596	596	K3836_RS13730	K3T69_RS14590
K3836_RS13690		replication initiator protein A	2	2	1040	1040	K3836_RS13690	K3T69_RS14550
K3T69_RS14955		IS256 family transposase	2	2	1169	1169	K3836_RS14095	K3T69_RS14955
K3836_RS14100		IS6-like element IS1216 family transposase	2	2	680	680	K3836_RS14100	K3T69_RS14960
K3T69_RS14965		IS256-like element IS256 family transposase	2	2	1172	1172	K3836_RS14105	K3T69_RS14965
K3T69_RS14970		bifunctional aminoglycoside N-acetyltransferase AAC(6')-Ie/aminoglycoside O-phosphotransferase APH(2'')-Ia	2	2	1439	1439	K3836_RS14110	K3T69_RS14970
K3836_RS14115		GNAT family N-acetyltransferase	2	2	392	392	K3836_RS14115	K3T69_RS14975
K3836_RS14130		IS3 family transposase	2	2	1037	1037	K3836_RS14130	K3T69_RS14990
K3836_RS14135		transposase	2	2	512	512	K3836_RS14135	K3T69_RS14995
K3836_RS13735		nucleotidyl transferase AbiEii/AbiGii toxin family protein	2	2	899	899	K3836_RS13735	K3T69_RS14595
K3T69_RS15005		DUF334 domain-containing protein	2	2	551	551	K3836_RS14145	K3T69_RS15005
K3T69_RS15015		IS6-like element ISS1N family transposase	2	2	680	680	K3836_RS14155	K3T69_RS15015
K3836_RS14160		recombinase family protein	2	2	563	563	K3836_RS14160	K3T69_RS15020
K3T69_RS15025		hypothetical protein	2	2	167	167	K3836_RS14165	K3T69_RS15025
K3836_RS14170		BRCT domain-containing protein	2	2	299	299	K3836_RS14170	K3T69_RS15030
K3836_RS14175		recombinase family protein	2	2	617	617	K3836_RS14175	K3T69_RS15035
K3836_RS14180		hypothetical protein	2	2	395	395	K3836_RS14180	K3T69_RS15040
K3T69_RS15045		DUF1906 domain-containing protein	2	2	2351	2351	K3836_RS14185	K3T69_RS15045
K3836_RS14190		hypothetical protein	2	2	689	689	K3836_RS14190	K3T69_RS15050
K3T69_RS15055		hypothetical protein	2	2	452	452	K3836_RS14195	K3T69_RS15055
K3T69_RS15060		IS6-like element IS1216 family transposase	2	2	680	680	K3836_RS14200	K3T69_RS15060
K3836_RS14210		response regulator transcription factor	2	2	653	653	K3836_RS14210	K3T69_RS15070
K3T69_RS14610		hypothetical protein	2	2	233	233	K3836_RS13750	K3T69_RS14610
K3T69_RS15085		hypothetical protein	1	1	209	209		K3T69_RS15085
K3T69_RS15095		ABC transporter ATP-binding protein	2	2	1031	1031	K3836_RS14235	K3T69_RS15095
K3T69_RS15100		ABC transporter permease	2	2	830	830	K3836_RS14240	K3T69_RS15100
K3T69_RS15105		ABC transporter permease subunit	2	2	815	815	K3836_RS14245	K3T69_RS15105
K3T69_RS15110		alkaline phosphatase family protein	2	2	824	824	K3836_RS14250	K3T69_RS15110
K3T69_RS15115		extracellular solute-binding protein	2	2	1100	1100	K3836_RS14255	K3T69_RS15115
K3T69_RS15120		PHP domain-containing protein	2	2	785	785	K3836_RS14260	K3T69_RS15120
K3836_RS14265		hypothetical protein	2	2	383	383	K3836_RS14265	K3T69_RS15125
K3T69_RS15135		peptidylprolyl isomerase	2	2	236	236	K3836_RS14275	K3T69_RS15135
K3T69_RS15140		radical SAM protein	2	2	971	971	K3836_RS14280	K3T69_RS15140
K3836_RS13755		putative holin-like toxin	2	2	122	122	K3836_RS13755	K3T69_RS14615
K3836_RS15420		transposase	2	2	413	413	K3836_RS15420	K3T69_RS16240
K3T69_RS15150		ABC transporter permease	2	2	1376	1376	K3836_RS14290	K3T69_RS15150
K3836_RS14295		ABC transporter ATP-binding protein	2	2	656	656	K3836_RS14295	K3T69_RS15155
K3836_RS14300		ABC transporter permease	2	2	1277	1277	K3836_RS14300	K3T69_RS15160
K3T69_RS15185		IS3-like element ISEfa8 family transposase	2	4	276	276	K3836_RS14310;K3836_RS14325	K3T69_RS15170;K3T69_RS15185
K3836_RS14315		TlpA disulfide reductase family protein	2	2	449	644	K3836_RS14315	K3T69_RS15175
K3T69_RS15180		hypothetical protein	2	2	533	542	K3836_RS14320	K3T69_RS15180
K3T69_RS15195		hypothetical protein	2	2	287	479	K3836_RS14335	K3T69_RS15195
K3T69_RS15200		IS982-like element ISEfm1 family transposase	2	2	908	908	K3836_RS14340	K3T69_RS15200
K3T69_RS16245		hypothetical protein	2	2	551	551	K3836_RS15425	K3T69_RS16245
K3836_RS14350		tyrosine-type recombinase/integrase	2	2	554	554	K3836_RS14350	K3T69_RS15210
K3836_RS13765		hypothetical protein	2	2	206	206	K3836_RS13765	K3T69_RS14625
citG		triphosphoribosyl-dephospho-CoA synthase CitG	2	2	863	863	K3836_RS14370	K3T69_RS15230
citX		citrate lyase holo-[acyl-carrier protein] synthase	2	2	557	557	K3836_RS14375	K3T69_RS15235
citF		citrate lyase subunit alpha	2	2	1559	1559	K3836_RS14380	K3T69_RS15240
citE		citrate (pro-3S)-lyase subunit beta	2	2	905	905	K3836_RS14385	K3T69_RS15245
citD		citrate lyase acyl carrier protein	2	2	293	293	K3836_RS14390	K3T69_RS15250
citC		[citrate (pro-3S)-lyase] ligase	2	2	1013	1013	K3836_RS14395	K3T69_RS15255
K3836_RS14400		2-hydroxycarboxylate transporter family protein	2	2	1304	1304	K3836_RS14400	K3T69_RS15260
K3836_RS14405		NADP-dependent malic enzyme	2	2	1187	1187	K3836_RS14405	K3T69_RS15265
K3836_RS14410		sugar-binding domain-containing protein	2	2	947	947	K3836_RS14410	K3T69_RS15270
K3836_RS13770		hypothetical protein	2	2	251	251	K3836_RS13770	K3T69_RS14630
K3836_RS14415		hypothetical protein	2	2	548	548	K3836_RS14415	K3T69_RS15275
K3T69_RS15280		ParA family protein	2	2	857	857	K3836_RS14420	K3T69_RS15280
K3T69_RS15285		type II toxin-antitoxin system RelE/ParE family toxin	2	2	287	287	K3836_RS14425	K3T69_RS15285
K3T69_RS15290		AbrB family transcriptional regulator	2	2	329	329	K3836_RS14430	K3T69_RS15290
K3836_RS14435		Txe/YoeB family addiction module toxin	2	2	272	272	K3836_RS14435	K3T69_RS15295
K3T69_RS15300		type II toxin-antitoxin system Phd/YefM family antitoxin	2	2	263	263	K3836_RS14440	K3T69_RS15300
K3836_RS14450		IS6-like element ISS1N family transposase	2	2	680	680	K3836_RS14450	K3T69_RS15310
K3836_RS14455		IS256 family transposase	2	2	1190	1190	K3836_RS14455	K3T69_RS15315
K3836_RS14460		iron-sulfur cluster biosynthesis family protein	2	2	359	359	K3836_RS14460	K3T69_RS15320
K3T69_RS15325		Cof-type HAD-IIB family hydrolase	2	2	818	818	K3836_RS14465	K3T69_RS15325
K3836_RS14470		GNAT family N-acetyltransferase	2	2	350	350	K3836_RS14470	K3T69_RS15330
K3836_RS14475		IS30 family transposase	2	2	953	953	K3836_RS14475	K3T69_RS15335
K3T69_RS15340		cold-shock protein	2	2	197	197	K3836_RS14480	K3T69_RS15340
K3T69_RS15350		YjcQ family protein	2	2	284	284	K3836_RS14490	K3T69_RS15350
K3836_RS15505		hypothetical protein	2	2	236	236	K3836_RS15505	K3T69_RS16340
K3T69_RS15355		DUF4357 domain-containing protein	2	2	1367	1370	K3836_RS14495	K3T69_RS15355
K3T69_RS15360		IS982-like element ISEfm1 family transposase	2	2	908	908	K3836_RS14500	K3T69_RS15360
K3836_RS14505		type II toxin-antitoxin system RelE/ParE family toxin	2	2	317	317	K3836_RS14505	K3T69_RS15365
K3T69_RS15370		hypothetical protein	2	2	254	254	K3836_RS14510	K3T69_RS15370
group_79	tnpA	IS200/IS605-like element ISEfa4 family transposase	2	2	404	404	K3836_RS14515	K3T69_RS15375
group_20	tnpB	IS200/IS605 family element RNA-guided endonuclease TnpB	2	2	1148	1148	K3836_RS14520	K3T69_RS15380
K3T69_RS14645		hypothetical protein	2	2	179	179	K3836_RS13785	K3T69_RS14645
K3836_RS13790		hypothetical protein	2	2	356	356	K3836_RS13790	K3T69_RS14650
traE		type IV conjugative transfer system protein TraE	2	2	332	332	K3836_RS13695	K3T69_RS14555
K3T69_RS14845		IS30 family transposase	2	4	953	953	K3836_RS13795;K3836_RS13985	K3T69_RS14655;K3T69_RS14845
K3T69_RS14660		uberolysin/carnocyclin family circular bacteriocin	2	2	263	263	K3836_RS13800	K3T69_RS14660
K3T69_RS14665		IS256-like element ISEf1 family transposase	2	2	1178	1178	K3836_RS13805	K3T69_RS14665
K3836_RS13815		IS982-like element ISEfm1 family transposase	2	2	908	908	K3836_RS13815	K3T69_RS14675
K3836_RS15415		PTS sugar transporter subunit IIA	2	2	521	521	K3836_RS15415	K3T69_RS16235
K3836_RS13825		PTS sugar transporter subunit IIA	2	2	455	455	K3836_RS13825	K3T69_RS14685
K3836_RS13830		PTS transporter subunit IIC	2	2	1328	1328	K3836_RS13830	K3T69_RS14690
K3836_RS13705		IS110 family transposase	1	1	1250	1250	K3836_RS13705
K3836_RS13710		ArdC-like ssDNA-binding domain-containing protein	1	1	2372	2372	K3836_RS13710
K3836_RS13975		ClbS/DfsB family four-helix bundle protein	1	1	518	518	K3836_RS13975
K3836_RS14015		IS3 family transposase	1	1	276	276	K3836_RS14015
K3836_RS14205		HAMP domain-containing sensor histidine kinase	1	1	1319	1319	K3836_RS14205
K3836_RS14225		hypothetical protein	1	1	185	185	K3836_RS14225
K3836_RS14360		IS256 family transposase	1	1	1172	1172	K3836_RS14360

## Sheet: Table S6
Table S6
Orthologue clustering for comparison of AUS2001 (VSEfm) and AUS2002 (VREfm) - plasmid 2
orthologue clustering performed with roary v3.13.0 (DOI: 10.1093/bioinformatics/btv421; https://sanger-pathogens.github.io/Roary/)
nucleotide thershold of 99% used for defining clusters
							AUS2001	AUS2002
Gene	Non-unique Gene name	Annotation	No. isolates	No. sequences	Min group size (bp)	Max group size (bp)	NZ_OU015347.gbk	NZ_OU015352.gbk
K3836_RS15445		hypothetical protein	2	2	200	233	K3836_RS15445	K3T69_RS16265
K3T69_RS15495		hypothetical protein	2	2	302	302	K3836_RS14630	K3T69_RS15495
K3836_RS14850		IS6-like element IS1216 family transposase	2	2	680	680	K3836_RS14850	K3T69_RS15715
K3T69_RS15425		hypothetical protein	2	2	239	239	K3836_RS14565	K3T69_RS15425
K3T69_RS15700		recombinase family protein	2	2	584	584	K3836_RS14835	K3T69_RS15700
K3836_RS14830		hypothetical protein	2	2	203	203	K3836_RS14830	K3T69_RS15695
mobP2		MobP2 family relaxase	2	2	1592	1592	K3836_RS14710	K3T69_RS15575
K3T69_RS15470		CAP domain-containing protein	2	2	2057	2057	K3836_RS14610	K3T69_RS15470
K3836_RS14845		hypothetical protein	2	2	350	350	K3836_RS14845	K3T69_RS15710
K3T69_RS15410		hypothetical protein	2	2	329	329	K3836_RS14550	K3T69_RS15410
K3836_RS14805		Txe/YoeB family addiction module toxin	2	2	257	257	K3836_RS14805	K3T69_RS15670
K3T69_RS15660		hypothetical protein	2	2	179	179	K3836_RS14795	K3T69_RS15660
K3836_RS14915		hypothetical protein	2	2	326	326	K3836_RS14915	K3T69_RS15775
K3836_RS14785		hypothetical protein	2	2	437	437	K3836_RS14785	K3T69_RS15650
K3836_RS14695		hypothetical protein	2	2	269	269	K3836_RS14695	K3T69_RS15560
K3T69_RS15685		recombinase family protein	2	2	614	614	K3836_RS14820	K3T69_RS15685
K3836_RS14540		replication initiator protein A	2	2	1040	1040	K3836_RS14540	K3T69_RS15400
K3T69_RS15580		hypothetical protein	2	2	335	335	K3836_RS14715	K3T69_RS15580
K3T69_RS15680		hypothetical protein	2	2	620	620	K3836_RS14815	K3T69_RS15680
K3836_RS14615		hypothetical protein	2	2	191	191	K3836_RS14615	K3T69_RS15475
K3T69_RS15415		DUF5406 family protein	2	2	341	341	K3836_RS14555	K3T69_RS15415
K3836_RS14825		hypothetical protein	2	2	422	422	K3836_RS14825	K3T69_RS15690
K3836_RS14895		hypothetical protein	2	2	179	179	K3836_RS14895	K3T69_RS16270
K3836_RS14865		hypothetical protein	2	2	209	209	K3836_RS14865	K3T69_RS15730
K3T69_RS15620		nucleotidyl transferase AbiEii/AbiGii toxin family protein	2	2	899	899	K3836_RS14755	K3T69_RS15620
K3836_RS14575		EpaQ family protein	2	2	1166	1166	K3836_RS14575	K3T69_RS15435
K3T69_RS15525		hypothetical protein	2	2	593	593	K3836_RS14660	K3T69_RS15525
K3836_RS14800		type II toxin-antitoxin system Phd/YefM family antitoxin	2	2	269	269	K3836_RS14800	K3T69_RS15665
K3T69_RS15515		hypothetical protein	2	2	542	542	K3836_RS14650	K3T69_RS15515
K3T69_RS15600		toprim domain-containing protein	2	2	1460	1460	K3836_RS14735	K3T69_RS15600
K3T69_RS15750		replication initiation protein	2	2	815	815	K3836_RS14885	K3T69_RS15750
K3836_RS14790		hypothetical protein	2	2	707	707	K3836_RS14790	K3T69_RS15655
K3T69_RS15760		hypothetical protein	2	2	290	290	K3836_RS14900	K3T69_RS15760
K3836_RS14855		hypothetical protein	2	2	218	218	K3836_RS14855	K3T69_RS15720
K3T69_RS15755		IS6-like element IS1216 family transposase	2	2	680	680	K3836_RS14890	K3T69_RS15755
K3T69_RS15465		isopeptide-forming domain-containing fimbrial protein	2	2	2090	2090	K3836_RS14605	K3T69_RS15465
traE		type IV conjugative transfer system protein TraE	2	2	332	332	K3836_RS14545	K3T69_RS15405
K3T69_RS15460		hypothetical protein	2	2	260	260	K3836_RS14600	K3T69_RS15460
K3836_RS14870		hypothetical protein	2	2	278	278	K3836_RS14870	K3T69_RS15735
K3T69_RS16255		putative holin-like toxin	2	2	104	104	K3836_RS15435	K3T69_RS16255
K3836_RS14675		hypothetical protein	2	2	644	644	K3836_RS14675	K3T69_RS15540
K3T69_RS15565		hypothetical protein	2	2	275	275	K3836_RS14700	K3T69_RS15565
K3836_RS14840		Y-family DNA polymerase	2	2	1325	1325	K3836_RS14840	K3T69_RS15705
K3T69_RS15725		hypothetical protein	2	2	272	272	K3836_RS14860	K3T69_RS15725
K3T69_RS15545		hypothetical protein	2	2	806	806	K3836_RS14680	K3T69_RS15545
K3836_RS14750		type IV toxin-antitoxin system AbiEi family antitoxin domain-containing protein	2	2	593	593	K3836_RS14750	K3T69_RS15615
K3836_RS14640		type IV secretory system conjugative DNA transfer family protein	2	2	2612	2612	K3836_RS14640	K3T69_RS15505
K3836_RS14560		hypothetical protein	2	2	239	239	K3836_RS14560	K3T69_RS15420
K3836_RS14775		hypothetical protein	2	2	206	206	K3836_RS14775	K3T69_RS15640
K3836_RS14780		hypothetical protein	2	2	251	251	K3836_RS14780	K3T69_RS15645
ssb		single-stranded DNA-binding protein	2	2	485	485	K3836_RS14760	K3T69_RS15625
K3836_RS14585		SpaA isopeptide-forming pilin-related protein	2	2	1976	1976	K3836_RS14585	K3T69_RS15445
K3T69_RS15440		class A sortase	2	2	671	671	K3836_RS14580	K3T69_RS15440
K3836_RS14590		class C sortase	2	2	752	752	K3836_RS14590	K3T69_RS15450
K3T69_RS15590		IS110 family transposase	2	2	1250	1250	K3836_RS14725	K3T69_RS15590
K3T69_RS15770		AAA family ATPase	2	2	788	788	K3836_RS14910	K3T69_RS15770
K3836_RS14745		hypothetical protein	2	2	149	149	K3836_RS14745	K3T69_RS15610
K3836_RS14875		hypothetical protein	2	2	308	308	K3836_RS14875	K3T69_RS15740
K3836_RS14905		IS256-like element ISEf1 family transposase	2	2	1178	1178	K3836_RS14905	K3T69_RS15765
K3836_RS14625		DUF5415 family protein	2	2	242	242	K3836_RS14625	K3T69_RS15490
K3T69_RS15520		hypothetical protein	2	2	332	332	K3836_RS14655	K3T69_RS15520
K3836_RS14570		sortase	2	2	689	689	K3836_RS14570	K3T69_RS15430
K3836_RS14720		hypothetical protein	2	2	194	194	K3836_RS14720	K3T69_RS15585
K3836_RS14595		pilin N-terminal domain-containing protein	2	2	761	761	K3836_RS14595	K3T69_RS15455
K3836_RS14705		hypothetical protein	2	2	422	422	K3836_RS14705	K3T69_RS15570
K3836_RS14770		hypothetical protein	2	2	260	260	K3836_RS14770	K3T69_RS15635
K3T69_RS15675		hypothetical protein	2	2	155	155	K3836_RS14810	K3T69_RS15675
K3T69_RS15555		DUF4199 domain-containing protein	2	2	1073	1073	K3836_RS14690	K3T69_RS15555
K3836_RS14880		hypothetical protein	2	2	368	368	K3836_RS14880	K3T69_RS15745
K3836_RS15440		hypothetical protein	2	2	200	200	K3836_RS15440	K3T69_RS16260
K3836_RS14635		hypothetical protein	2	2	2054	2054	K3836_RS14635	K3T69_RS15500
K3836_RS14670		glucosaminidase domain-containing protein	2	2	1199	1199	K3836_RS14670	K3T69_RS15535
K3836_RS14645		hypothetical protein	2	2	2378	2378	K3836_RS14645	K3T69_RS15510
K3836_RS14665		hypothetical protein	2	2	2024	2024	K3836_RS14665	K3T69_RS15530
K3836_RS14740		type IA DNA topoisomerase	2	2	2204	2204	K3836_RS14740	K3T69_RS15605
K3836_RS14620		hypothetical protein	1	1	455	455	K3836_RS14620
K3836_RS14730		ArdC-like ssDNA-binding domain-containing protein	1	1	2372	2372	K3836_RS14730
K3T69_RS15480		IS110 family transposase	1	1	1250	1250		K3T69_RS15480
K3T69_RS15485		hypothetical protein	1	1	410	410		K3T69_RS15485

## Sheet: Table S7
Table S7
Orthologue clustering for comparison of AUS2001 (VSEfm) and AUS2002 (VREfm) - plasmid 3
orthologue clustering performed with roary v3.13.0 (DOI: 10.1093/bioinformatics/btv421; https://sanger-pathogens.github.io/Roary/)
nucleotide thershold of 99% used for defining clusters
							AUS2001	AUS2002
Gene	Non-unique Gene name	Annotation	No. isolates	No. sequences	Min group size (bp)	Max group size (bp)	NZ_OU015348.gbk	NZ_OU015353.gbk
K3836_RS15065		Fic family protein	2	2	605	605	K3836_RS15065	K3T69_RS15925
K3T69_RS15930		recombinase family protein	2	2	572	572	K3836_RS15070	K3T69_RS15930
K3836_RS14935		peptide-binding protein	2	2	215	215	K3836_RS14935	K3T69_RS15795
K3T69_RS15935		IS3 family transposase	2	2	572	572	K3836_RS15075	K3T69_RS15935
K3T69_RS15940		IS3 family transposase	2	2	276	276	K3836_RS15080	K3T69_RS15940
K3836_RS15085		IS3 family transposase	1	1	254	254	K3836_RS15085
K3T69_RS15950		transposase	2	2	254	254	K3836_RS15090	K3T69_RS15950
prgO		DNA segregation protein PrgO	2	2	275	275	K3836_RS15095	K3T69_RS15955
K3836_RS15100		ParA family protein	2	2	953	953	K3836_RS15100	K3T69_RS15960
K3836_RS15105		primase C-terminal domain-containing protein	2	2	1493	1493	K3836_RS15105	K3T69_RS15965
K3T69_RS15970		replication control protein PrgN	2	2	296	296	K3836_RS15110	K3T69_RS15970
K3T69_RS15975		IS30 family transposase	2	2	959	959	K3836_RS15115	K3T69_RS15975
K3836_RS14940		antitoxin	2	2	272	272	K3836_RS14940	K3T69_RS15800
K3T69_RS15980		hypothetical protein	2	2	851	851	K3836_RS15120	K3T69_RS15980
K3T69_RS15985		hypothetical protein	2	2	212	212	K3836_RS15125	K3T69_RS15985
K3836_RS15130		IS6-like element IS1216 family transposase	2	2	680	680	K3836_RS15130	K3T69_RS15990
K3T69_RS15995		protein rep	2	2	899	899	K3836_RS15135	K3T69_RS15995
K3836_RS14945		zeta toxin family protein	2	2	863	863	K3836_RS14945	K3T69_RS15805
erm(B)		23S rRNA (adenine(2058)-N(6))-methyltransferase Erm(B)	2	2	737	737	K3836_RS14950	K3T69_RS15810
K3836_RS14955		23S rRNA methyltransferase attenuator leader peptide ErmL	2	2	83	83	K3836_RS14955	K3T69_RS15815
aph(3')-IIIa		aminoglycoside O-phosphotransferase APH(3')-IIIa	2	2	794	794	K3836_RS14965	K3T69_RS15825
K3836_RS14975		ISL3-like element ISEfa11 family transposase	2	2	1295	1295	K3836_RS14975	K3T69_RS15835
K3836_RS14980		IS982-like element ISEfm1 family transposase	2	2	908	908	K3836_RS14980	K3T69_RS15840
K3T69_RS15850		aminoglycoside nucleotidyltransferase ANT(6)-Ia	2	2	908	908	K3836_RS14990	K3T69_RS15850
K3T69_RS15895		IS6-like element IS1216 family transposase	2	8	680	680	K3836_RS14925;K3836_RS15035;K3836_RS15060;K3836_RS15145	K3T69_RS15785;K3T69_RS15895;K3T69_RS15920;K3T69_RS16005
K3T69_RS15855		class I SAM-dependent methyltransferase	2	2	734	734	K3836_RS14995	K3T69_RS15855
K3836_RS15000		nucleotidyltransferase domain-containing protein	2	2	869	869	K3836_RS15000	K3T69_RS15860
K3T69_RS15865		helix-turn-helix transcriptional regulator	2	2	224	224	K3836_RS15005	K3T69_RS15865
lnu(B)		lincosamide nucleotidyltransferase Lnu(B)	2	2	803	803	K3836_RS15015	K3T69_RS15875
lsa(E)		ABC-F type ribosomal protection protein Lsa(E)	2	2	1484	1484	K3836_RS15020	K3T69_RS15880
K3836_RS15025		ISL3 family transposase	2	2	1301	1301	K3836_RS15025	K3T69_RS15885
K3836_RS15450		hypothetical protein	2	2	131	212	K3836_RS15450	K3T69_RS15900
K3836_RS15045		YfbU family protein	2	2	518	518	K3836_RS15045	K3T69_RS15905
K3836_RS15050		hypothetical protein	2	2	389	512	K3836_RS15050	K3T69_RS15910
K3836_RS15055		recombinase family protein	2	2	623	623	K3836_RS15055	K3T69_RS15915

## Sheet: Table S8
Table S8
Orthologue clustering for comparison of AUS2001 (VSEfm) and AUS2002 (VREfm) - plasmid 4
orthologue clustering performed with roary v3.13.0 (DOI: 10.1093/bioinformatics/btv421; https://sanger-pathogens.github.io/Roary/)
nucleotide thershold of 99% used for defining clusters
							AUS2001	AUS2002
Gene	Non-unique Gene name	Annotation	No. isolates	No. sequences	Min group size nuc	Max group size nuc	NZ_OU015349.gbk	NZ_OU015354.gbk
K3T69_RS16045		C47 family peptidase	2	2	1100	1154	K3836_RS15190	K3T69_RS16045
tnpA		IS200/IS605-like element ISEfa4 family transposase	2	2	404	404	K3836_RS15185	K3T69_RS16040
K3T69_RS16015		replication initiation protein	2	2	932	932	K3836_RS15160	K3T69_RS16015
K3836_RS15165		DUF536 domain-containing protein	2	2	470	470	K3836_RS15165	K3T69_RS16020
K3T69_RS16065		hypothetical protein	2	2	689	689	K3836_RS15210	K3T69_RS16065
K3T69_RS16030		FtsW/RodA/SpoVE family cell cycle protein	2	2	695	695	K3836_RS15175	K3T69_RS16030
K3T69_RS16050		hypothetical protein	2	2	443	443	K3836_RS15195	K3T69_RS16050
K3836_RS15205		relaxase/mobilization nuclease domain-containing protein	2	2	914	914	K3836_RS15205	K3T69_RS16060
tnpB		IS200/IS605 family element RNA-guided endonuclease TnpB	2	2	1148	1148	K3836_RS15180	K3T69_RS16035
K3T69_RS16025		helix-turn-helix transcriptional regulator	2	2	317	317	K3836_RS15170	K3T69_RS16025
K3836_RS15200		MobC family plasmid mobilization relaxosome protein	2	2	380	380	K3836_RS15200	K3T69_RS16055
K3836_RS15535		hypothetical protein	2	2	278	278	K3836_RS15535	K3T69_RS16370
